# Supplementary material for: Modeling Heterogeneity of Triple‐Negative Breast Cancer Uncovers a Novel Combinatorial Treatment Overcoming Primary Drug Resistance
Source: Adv Sci (Weinh). 2020 Dec 16;8(3):2003049. doi: 10.1002/advs.202003049 (PMC7856896; doi:10.1002/advs.202003049)
Supplement: Supplementary file 4 — Supplemental Table 3 [file ADVS-8-2003049-s004.xlsx]

## Sheet: Raw data (linear values)
Table S3. Molecular/signaling characteristics of MMTV-R26Met tumors identified through RPPA analysis.
Sample	14-3-3-beta	14-3-3-zeta	4E-BP1	4E-BP1_pS65	53BP1	A-Raf	ACC1	ACC_pS79	Akt	Akt_pS473	Akt_pT308	AMPK-a2_pS345	AMPKa	AMPKa_pT172	AR	ARID1A	Atg3	Atg7	ATM	ATM_pS1981	ATR_pS428	Aurora-B	Axl	b-Actin	b-Catenin	b-Catenin_pT41_S45	B-Raf	B-Raf_pS445	B7-H4	Bad_pS112	Bak	Bax	Bcl-xL	Beclin	Bid	Bim	BRD4	c-Abl	c-IAP2	c-Jun_pS73	c-Kit	c-Myc	C-Raf	C-Raf_pS338	Caspase-3	Caspase-7-cleaved	Caveolin-1	CD134	CD20
T1	1.0003	1.11291	1.13449	1.13723	1.44709	0.994553	1.18185	1.19754	1.10246	0.720639	0.906277	1.03945	0.983553	1.00574	1.03479	0.99261	0.952801	0.897605	1.25091	0.954248	1.06976	1.18449	1.08709	1.41484	1.05676	1.13932	1.22399	1.06144	0.890897	0.948628	0.874345	1.00368	1.02813	0.942338	0.867087	1.08833	1.03149	1.03565	1.03035	1.1299	1.01075	1.06599	0.897389	0.867295	1.00096	0.925512	0.4797	0.871265	0.775336
T2	0.941038	1.09694	1.02764	1.21637	1.22684	1.19822	0.911067	0.91866	0.90598	0.78398	0.919393	0.962364	1.13714	1.02346	0.928971	1.60843	0.950129	1.01602	1.74617	0.898804	0.947904	1.00713	0.925581	0.887373	1.53152	1.23712	1.29205	1.17567	0.901743	1.01709	1.03328	1.03203	1.04948	0.996699	1.00877	1.05732	1.00131	0.95841	1.02448	1.53193	1.05222	1.29902	1.08814	1.0822	1.05564	1.47162	0.577119	0.922656	1.02599
T3	1.24512	0.757216	0.882535	0.93678	0.384268	0.580713	0.302715	0.30745	0.994119	0.924505	1.23407	1.02764	0.717918	0.517299	0.48096	0.305539	1	1.13415	0.57413	1.40956	0.841321	0.991317	0.954169	1.15124	0.415158	1.32151	0.570035	0.809274	1.13513	1.08843	1.17883	0.624123	0.709651	1.29523	0.878729	0.653062	1.07916	0.820733	1.3647	1.18383	1.00098	1.14786	0.778773	0.760762	1.02065	1.65642	0.913615	1.17536	1.42642
T4	0.843563	1.04778	0.902705	1.10863	0.85544	1.07317	0.626047	0.814159	1.10602	0.746302	1.03875	1.03132	1.1034	1.1906	0.800992	0.876615	0.877954	1.18031	0.761216	1.01425	0.74857	1.01391	0.745866	1.16244	0.699103	1.03296	0.957498	1.01723	0.924386	1.16287	0.693074	0.883815	0.774808	0.998612	0.844361	0.919543	1.07013	0.856075	0.964524	1.08211	1.00506	1.16597	0.90718	1.24536	1.04215	1.42458	0.496107	0.819134	0.895216
T5	0.890252	1.22666	1.18438	1.26031	0.933786	1.0882	1.20804	1.16948	0.847371	0.895689	0.902598	0.906583	1.15156	1.08183	0.897824	1.30487	0.882494	0.848368	1.45389	0.986112	1.0048	1.07859	0.956895	0.836318	1.41794	1.17661	1.0354	0.874818	0.973262	1.06837	0.897358	0.879264	1.00284	0.90331	0.936876	0.961513	1.01846	0.857731	1	1.2874	1.01243	1.11643	1.01799	0.987804	1.12172	0.964801	0.401799	0.850697	0.77726
T6	0.936451	1.00597	1.19469	1.05471	1.1897	1.22339	0.691136	0.145138	0.897246	0.32577	0.634528	0.968615	1.20741	1.09004	1.104	1.42256	1.04041	0.977516	0.99913	0.94782	0.998691	0.954224	1.20469	1.05491	1.10946	0.947247	1.08637	0.532465	1.07834	0.689477	1.00754	1.10473	1.16958	0.976452	1.02621	1.51044	0.985321	1.16212	1.00293	0.745408	1.01102	0.839294	0.984256	0.60476	1.20802	1.13526	0.808349	0.926727	1.10343
T7	0.985373	1.05956	1.26361	1.23411	1.40495	1.01678	1.05078	1.02508	0.93928	0.486232	0.852323	0.996417	0.934347	0.991054	0.888861	1.32772	1.03826	0.882057	1.00332	1.06237	0.930525	0.957189	0.935071	0.966476	0.760088	1.15062	0.880508	0.779411	0.937753	0.870623	0.964315	1.17687	1.38894	1.01892	1.03708	1.30016	1.1108	0.923751	1.0881	1.13716	1.05018	1.07929	0.972731	0.819188	1.10545	0.881514	0.527176	0.944543	0.920693
T8	0.863747	1.23908	0.853464	1.17676	1.51098	1.14675	0.825043	1.13633	1.11054	0.913959	1.13767	1.08887	1.29445	1.39551	0.5546	0.656261	0.82326	1.10613	0.684084	0.943865	0.873457	1.03198	0.841439	1.04571	0.866044	1.18897	1.0835	1.30802	0.961137	1.22211	0.821124	0.909665	0.982149	0.96636	0.826454	1.40395	1.08966	0.816896	0.961244	1.27021	0.984154	1.06264	1.00057	1.35349	1.07113	0.895501	1.29429	0.851057	0.912653
T9	0.925172	1.24862	1.36989	1.27215	1.44038	0.969566	0.989827	1.00945	1.0597	0.732273	0.900585	1.04974	1.08666	1.0951	0.967657	1.50596	0.876599	0.942562	1.41958	1.02171	1.07412	1	0.696883	0.833792	1.06833	1.25296	1.34965	1.27189	0.958011	1.02085	0.930668	1.31009	0.961367	0.913945	0.950496	1.07238	1.00686	1.02129	1.05551	1.09826	1.03674	1.08915	1.0322	0.964935	0.999856	1.06953	0.473924	0.93094	0.797465
T10	0.950841	1.13786	1.38752	1.12919	1.09061	1.06626	0.753115	0.783185	0.844196	0.853441	0.9509	1.13468	1.15583	1.09542	0.998155	1.30327	0.774041	0.906846	1.38864	1.0437	1.09454	0.907109	1.05651	1.06205	1.20293	1.10539	1.1798	1.15692	0.964129	1.0744	1.13586	1.04126	0.96205	0.963018	1.15635	1.5841	1.01649	0.934767	0.810494	1.32269	1.00185	1.27126	1.04985	0.884957	1.39701	1.34205	0.846106	0.877189	0.894162
T11	0.817213	1.01426	1.0142	0.861903	0.947313	1.05252	1.09388	1.08294	1.12047	0.974543	1.05328	1.01018	1.03033	1.00591	1.16458	0.686681	0.779806	1.0682	1.05207	0.947709	0.977508	1.02882	1.09464	1.09719	1.06413	0.95157	1.23177	1.06077	1.05393	0.968756	0.928344	0.870128	1.0429	0.899197	0.888649	0.973507	0.903896	0.927378	0.836875	0.761184	0.84113	0.829512	1.05774	0.998305	0.788089	1.59485	0.543298	1.05513	0.935706
T12	1.03999	1.09404	1.27521	1.17038	1.31704	0.979142	0.963581	1.15135	1.1395	2.01446	1.32615	0.993624	0.976145	0.976346	0.965092	1.21569	0.774664	0.92113	1.04898	0.976777	0.967529	0.979527	0.97713	0.963129	0.842261	1.06768	1.03486	1.03825	0.949348	1.00011	0.92365	0.995273	1.02811	0.953762	1.02784	1.24445	0.91162	1.10641	0.980343	0.913888	0.972394	1.16821	1.01932	0.971243	1.03007	0.859728	0.566835	0.961164	0.917601
T13	1.01763	1.04801	0.750049	1.06141	0.945045	0.89169	0.395265	0.522336	0.836518	6.80591	2.39356	0.862057	1.08446	0.659588	0.881157	1.22283	0.845691	0.830652	0.917012	1.06371	0.976548	0.869633	1.16547	1.0245	1.43052	1.15597	1.15455	1.17765	1.11234	1.19755	1.18652	0.860057	0.963159	1.03407	0.905508	0.947614	0.920671	1.18245	0.993903	1.01975	0.89944	1.02289	0.970472	1.26582	0.941092	1.22899	7.58305	0.910505	1.05704
T14	1.2118	1.12259	1.04266	0.909413	0.686463	1.13403	0.608434	0.813731	1.10159	1.30266	1.06354	0.959905	1.17089	0.901462	0.85682	0.542342	1.29214	1.30666	0.885118	0.864535	0.713915	1.01677	0.973654	1.23738	1.03455	1.19846	0.893192	1.29629	1.04472	1.30235	1.14114	1.00792	0.80915	1.15814	0.967721	1.07083	1.02821	1.08152	0.970063	0.934382	0.818001	0.977615	0.813262	1.18189	0.916096	1.04256	5.19256	0.863488	1.43837
T15	1.07786	1.13989	0.926641	1.10198	0.960783	0.939882	0.650314	0.747169	1.31623	1.06553	1.03858	0.913359	0.923747	0.893018	0.656065	0.975996	1.0047	1.20092	1.0115	0.954819	0.970818	0.915941	0.962492	1.54494	1.23788	1.19965	0.946874	1.07824	0.913595	1.20629	1.06208	1.20792	1.01984	1.03129	0.90102	1.04863	1.07353	0.931758	1.09651	1.45789	0.962584	1.12159	0.969669	0.900805	1.02375	1.35329	0.56213	0.937474	1.10157
T16	1.0074	1.16213	1.04596	1.09738	0.966304	1.01523	0.679954	0.803804	1.10679	0.915525	1.01205	0.936989	1.15589	1.01238	1.04283	1.13565	0.936805	0.938816	0.944474	1.03705	0.890578	0.962554	0.839236	1.25609	1.03587	0.911734	0.880074	0.944949	1.0132	1.00186	0.939317	0.932092	1.19403	1.1424	1.10362	0.891577	0.957505	0.949296	1.05321	1.08277	0.957637	0.906809	0.943371	0.880086	1.02918	1.18501	1.08824	0.947791	1.1467
T17	0.965561	1.26536	0.902678	1.21762	0.773951	1.13784	0.636907	0.772715	1.0434	0.900258	0.907897	0.859532	1.0794	0.938348	1.04856	0.751213	0.994365	1.11203	1.49048	0.960608	0.97643	1.09623	1.08359	1.47092	0.877681	1.01901	1.17242	1.28232	0.981486	1.10044	1.14356	1.03615	0.920349	0.948778	1.05147	1.29093	0.923348	0.83755	1.01297	1.05647	0.933618	0.911648	1.02965	1.27127	0.990835	1.2365	0.944898	0.885294	1.09661
T18	0.897611	0.991431	1.23007	1.59726	1.54835	1.15289	0.725471	0.926022	1.11055	0.950555	0.86392	0.964201	1.12534	1.05046	0.909773	1.47561	0.92974	1.00266	1.74952	0.929097	0.936601	0.947019	0.937396	0.993015	1.24616	0.972294	1.34045	1.36571	0.96075	1.03441	0.982339	1.38217	1.01765	0.907851	1.16839	1.06967	0.962992	1.00547	1.05033	1.56998	1.036	1.48615	1.11736	1.08238	1.16366	0.85734	0.803216	0.918669	0.91992
T19	0.933238	1.03955	1.73669	1.40439	1.01772	1.06812	1	1.08216	1.35582	0.571356	0.801264	1.09453	1.12777	1.18258	0.847771	1.50445	0.80732	0.90555	1.27466	0.924095	0.933109	1.06577	1.06629	1.13573	1.18096	1.07075	1.23551	1.29197	0.933177	1.09374	0.918821	1.27275	1.15358	0.890708	1.04856	1.15544	1.02572	1.03966	1.07152	1.30574	0.982304	1.02481	1.12625	1.3587	1.14812	0.711306	0.797172	0.844337	0.869872
T20	0.928452	1.05236	1.07235	0.998827	0.793427	0.913167	0.433369	0.675786	0.874259	1.43692	1.26683	0.821468	1.12035	0.82511	0.710141	0.565699	0.884656	1.09744	0.707495	1.07577	0.899108	1.19542	0.866196	1.10632	0.715211	0.728263	0.918922	1.14772	1.24622	1.04749	0.897487	0.803471	0.797718	1.04432	1	0.82332	1.13763	0.846172	0.96447	1.31039	0.964879	1.01837	0.81057	1.02308	0.977427	0.91706	1.41578	1.01364	1.33043
T21	0.918862	0.978239	1.33339	1.1349	0.873342	0.917926	1.2762	1.36661	0.950788	0.889009	1.09009	1.04695	0.81372	0.755305	0.696395	0.964103	0.792288	0.874181	0.763871	1.21862	0.93525	1.10975	0.912034	1.05754	0.479748	1.11729	0.898319	0.923197	1.0148	0.952804	1.03965	1.31038	1.00625	0.961338	1.24051	1	1.0314	0.889283	1.04293	1.13208	0.911906	1.13603	0.915854	1.14444	1.14782	1.12298	0.371921	0.861437	0.998721
T22	0.933877	0.545457	0.417476	0.754255	0.419997	0.557968	0.213328	0.315396	0.378924	3.8631	2.0256	1.07108	0.567733	0.425165	0.744776	0.859154	0.502339	0.59205	1.00272	1.36971	0.915339	1.43126	1.3112	0.991959	0.485579	1.10061	0.781874	0.660045	1.34578	0.734883	1	0.526929	0.675053	1.40629	0.671866	0.725642	1.61309	0.575406	0.68573	0.948938	1.16041	0.943079	0.666102	1.07568	1.36446	0.695537	2.42149	0.592095	1.71569
T23	0.800171	0.965796	0.876891	0.932487	0.944547	0.991183	1.00907	1.3244	1.5317	2.72603	1.55886	1.03753	0.981109	1.00147	0.931407	1.03842	0.703861	1.01216	1.54227	1.02568	0.992331	1.0712	0.963687	1.48435	0.980196	0.940909	1.04316	0.985103	0.961255	1.04826	0.846475	1.0304	1	0.807248	0.851179	0.801289	0.913835	0.940876	0.803162	0.878472	1.04387	1.04165	1.06702	1.07011	0.840555	0.896226	0.93928	0.712882	0.983531
T24	0.998593	1.23555	1.27249	1.38172	1.42345	0.896401	1.10862	1.3804	0.97167	1.66368	1.2132	1.02387	1.17021	1.2165	0.815353	1.43997	0.911292	0.969611	1.06848	0.932377	0.965862	0.947308	0.967205	0.923607	1.15132	0.981355	1.30709	1.3075	0.907706	1.17164	0.936142	0.928593	0.854722	0.964868	0.887643	1.08346	1.01849	1.0087	1.02746	1.13336	1.03718	1.3927	1.05014	1.47258	0.993162	0.820099	1.03486	0.988683	0.952062
N1	0.82285	0.619544	0.698146	0.710435	0.381817	0.707225	3.36007	2.10868	0.488064	0.991773	1.03895	1.01635	0.955407	0.423815	2.05664	0.664355	1.11555	0.636867	0.969525	1.1974	1.24959	1.57074	1.70376	0.808381	0.520029	0.935586	0.667903	0.425209	1.10088	0.708542	0.892343	0.508928	0.716534	0.83586	1.11852	0.631392	1.54572	1.07934	0.869236	1	0.764952	0.965731	0.669778	1.07226	0.907308	0.865147	2.21682	1.23444	1.35098
N2	0.96132	0.639812	0.982891	0.919568	0.348989	0.804086	3.00323	1.90265	0.681699	1.13933	0.996611	1.02166	1	0.696828	1.91804	0.514336	1.05537	0.736479	0.926381	1.13403	1.07249	1.01657	1.72816	0.827152	1.19956	0.97355	0.736811	0.643466	1.15218	0.860219	1.01916	0.575665	0.821324	1.04286	1.38836	0.715912	1.46333	1.03973	0.823789	1.28269	0.783011	0.877993	0.661427	1.19221	0.967562	1.06667	7.23394	1.14226	1.32065
N3	0.977415	0.590344	1.02687	0.876696	0.345709	0.582901	2.33678	1.48736	0.374327	0.949393	0.810916	1.0257	1.58222	0.659658	2.31346	0.465951	1.07687	0.849734	1.10236	1.26999	0.825182	1.49217	2.1013	0.705221	0.444643	1.01211	0.699431	0.512813	1.40167	0.973044	1.09005	0.571914	0.874608	1.26936	1.46758	0.693285	1.77339	0.996351	0.939039	1.2721	0.831801	0.814456	0.673747	1.25246	0.995048	0.940255	20.7586	1.27903	2.19977
[truncated: 198 more columns]

## Sheet: Analysis
k-means clustering of tumors RPPA
name	cluster	P-Met_pY1234_Y1235-R-V
N1	1	0.515514
N2	1	0.587825
N3	1	0.538687
T22	2	0.677758
T3	2	0.745571
T13	3	0.588539
T14	3	0.716202
T15	3	0.71433
T16	3	1.02852
T17	3	1
T20	3	1.38407
T1	4	0.86306
T10	4	0.970878
T11	4	1.34193
T2	4	1.25982
T5	4	1.11907
T6	4	0.651302
T7	4	0.815716
T9	4	1.05846
T12	5	1.30955
T18	5	2.16915
T19	5	1.56551
T21	5	1.79134
T23	5	1.65975
T24	5	2.39164
T4	5	2.17899
T8	5	1.20012
