# Supplementary material for: Modeling Heterogeneity of Triple‐Negative Breast Cancer Uncovers a Novel Combinatorial Treatment Overcoming Primary Drug Resistance
Source: Adv Sci (Weinh). 2020 Dec 16;8(3):2003049. doi: 10.1002/advs.202003049 (PMC7856896; doi:10.1002/advs.202003049)
Supplement: Supplementary file 5 — Supplemental Table 4 [file ADVS-8-2003049-s005.xlsx]

## Sheet: Raw data (linear values)
Table S4. Molecular/signaling characteristics of MMTV-R26Met MGT cells identified through RPPA analysis.
sample	14-3-3-beta	14-3-3-zeta	4E-BP1	4E-BP1_pS65	53BP1	A-Raf	ACC1	ACC_pS79	ADAR1	Akt	Akt_pS473	Akt_pT308	AMPK-a2_pS345	AMPKa	AMPKa_pT172	Annexin-I	Annexin-VII	AR	ARID1A	Atg3	Atg7	ATM	ATM_pS1981	ATR_pS428	Aurora-B	Axl	b-Actin	b-Catenin	b-Catenin_pT41_S45	B-Raf	B-Raf_pS445	B7-H4	Bad_pS112	Bak	BAP1	Bax	Bcl-xL	Bcl2	Beclin	Bid	Bim	BiP-GRP78	BRD4	c-Abl	c-IAP2	c-Jun_pS73	c-Kit	c-Myc	C-Raf
MGT2 - A	1.06189	0.773692	0.567263	0.861403	0.787794	1.13585	0.817423	0.87167	0.942721	0.906558	0.603454	0.562641	0.870328	0.70348	1.18552	1.2019	0.971385	1.25384	0.953191	1.30996	0.948325	1.55437	0.997391	0.900957	0.877864	1.24724	0.981407	0.937762	0.829435	1.22389	1.12265	1.09328	0.715953	0.788362	1.10671	0.776384	0.90773	1.22803	1.09751	0.940269	0.562243	1.0739	1.0859	1.05468	0.918496	0.915004	0.965431	0.981334	1.06097
MGT2 - B	1.11243	0.780973	0.61677	1.04787	0.669072	1.21014	0.954432	1.02793	0.978911	0.876482	0.646971	0.576708	0.894695	0.898233	1.70488	1.29104	1.04749	1.25599	0.963976	1.19933	0.994087	1.3516	1.06921	0.950486	0.878911	1.19481	0.946358	1.17918	1.06784	1.26319	1.29961	1.03892	0.863188	1.00043	1.08055	0.824511	0.952034	1.21251	1.21294	1.03845	0.663213	1.14114	0.988585	0.978247	0.985704	0.825093	1.02658	1.0046	1.10864
MGT4 - A	0.944269	1.14752	0.939736	1.50767	1.24418	1.13114	1.38158	1.50721	1.09679	1.07558	0.829757	0.905952	1.01192	1.00745	0.905438	1.21144	1.0259	0.990556	1.19633	0.816748	0.843275	1.19966	0.967155	0.99612	0.972562	0.953189	1.18126	1.58449	1.04427	0.911298	0.999674	0.986017	1.02196	1.13226	0.984244	1.10097	1.3014	0.994814	0.998904	1.29436	1.21367	0.970877	0.901208	0.968297	1.00686	1.41421	1.24737	1.38365	0.925823
MGT4 - B	0.927013	1.14309	0.890366	1.4473	1.36493	1.10769	1.56861	1.47528	1.16869	1.20028	0.879378	1.02913	0.956247	0.942412	0.803473	0.929031	0.948913	0.910732	1.28375	0.879378	0.881532	1.22774	0.938498	1.10364	0.942057	0.883766	1.23251	1.60217	1.0338	0.890547	0.94544	0.923383	0.879378	1.00981	1.02955	1.15823	1.27246	0.898573	0.932397	1.21863	1.01836	0.940586	0.945037	0.94461	0.969264	1.32841	1.22855	1.36927	0.935355
MGT4 - C	0.957631	1.054	0.92813	1.70149	3.50255	0.826835	1.53708	1.37071	1.13503	1.06684	1.26761	1.24457	1.0069	0.937592	0.779997	1.05116	1.10634	0.875048	3.11198	0.791852	0.745971	1.38772	0.923196	1.01158	1.01184	0.865188	1.00512	1.52264	1.01049	0.806031	0.909242	0.949624	0.941913	0.993773	1.06161	2.0304	1.30098	0.904936	0.980654	1.22904	1.91352	0.956481	0.925352	0.990287	0.944587	1.3567	1.25374	1.19153	0.818779
MGT7 - A	0.983932	0.817087	1.1184	0.650066	0.870207	0.872195	0.531382	0.33931	0.992725	1.01317	0.508949	0.74041	0.857425	0.679711	1.59047	1.61054	0.95383	1.00534	0.456977	1.0224	1.76563	0.610392	1.20869	0.888184	1.01988	1.30298	0.982012	0.721382	1.17581	1.44105	1.09441	1.35341	0.751802	0.842679	1.10037	0.890537	0.885517	1.29268	1.24118	0.710707	0.438936	1.10631	1.30278	0.947473	0.993856	0.772572	0.821842	0.76926	0.816171
MGT7 - B	0.99467	0.813931	1.06087	0.678065	0.847705	0.901238	0.549096	0.392927	0.979534	0.898701	0.576662	0.75749	0.907273	0.701624	1.67279	1.56889	0.907313	0.92069	0.445161	1.3327	1.74681	0.594609	1.21492	0.913988	0.857242	1.42357	1.04999	0.809721	0.937747	1.46231	1.12659	1.30562	0.80263	0.849793	1.12178	0.912509	0.903069	1.19769	1.19113	0.933045	0.457017	1.02145	1.26909	0.976518	0.940632	0.736436	1.00412	0.780173	0.857776
MGT8 - A	0.994884	0.961993	1.3997	0.845108	0.42008	1.02315	1.02844	1.04969	1.04499	1.07982	0.604259	0.684113	1.04969	0.872814	1.24513	1.04969	0.864323	0.978501	0.701769	1.08299	1.04969	0.947467	1.05169	0.737665	1.03507	1.13881	1.02921	0.873431	0.950814	1.04969	0.949161	1.04969	0.857831	0.94476	1.02273	1.04969	0.972194	1.22991	1.00252	0.922555	0.761124	0.96961	1.07775	0.975049	0.733027	0.683021	1.04969	0.857537	1.01464
MGT8 - B	1	1	1.35622	0.904133	0.456771	1	0.950028	1.15765	1.02642	1.13597	0.54491	0.656548	1.03968	0.932238	1.25471	0.995527	0.922027	0.92067	0.643109	1.14019	1.20273	0.904733	1	1	1	1.18874	1	0.965574	0.863447	1.10229	1	1.03615	0.897856	0.992839	0.960582	1.04976	0.992575	1.07674	0.985896	0.931273	0.660989	1	1	1.02361	0.842101	0.74754	0.969934	0.81273	1.02016
MGT9 - A	0.963546	0.947508	1.38345	1.17017	1.58013	0.975289	1.16652	1.01544	1.07095	0.757149	0.695144	0.783925	0.936875	0.828407	0.603922	1.19087	1.08541	1.02523	1.38285	0.927122	0.954719	1.08551	0.962209	1.03469	1.08444	0.930748	1.09996	1.09797	0.981921	0.888575	0.819395	0.932112	0.840306	0.986622	1.18701	0.556608	1.17969	1.10429	1.09449	1.34763	1.67926	1.03374	1.05257	0.935164	0.948238	1.07354	1.13608	1.08649	0.961086
MGT9 - B	0.926588	0.904043	1.55446	1.39856	1.60704	1.03414	1.63279	1.15839	1.13476	0.827822	0.792719	0.696414	0.933259	1.01617	0.740295	1.10245	1.13686	1.01899	1.34649	0.888263	0.963272	1.16324	0.972759	1.05238	1.07011	0.927136	1.12667	1.42303	1.07727	0.901169	0.931554	0.90369	0.915099	1.03336	0.924522	0.549547	1.29624	1.045	0.971396	1.23442	1.84293	1.02999	0.924708	0.91739	0.93285	1.11362	1.26432	1.16338	0.999824
MGT9 - C	0.915921	0.867385	1.40654	1.45149	2.41876	0.817541	1.21958	2.04921	1.08686	0.675495	0.762742	0.909713	0.975745	0.776867	1.14926	1.20768	1.16474	1.05933	2.68318	0.860233	0.909617	1.14051	0.982103	1.15143	1.10597	0.866735	0.817431	1.21821	1.13699	0.860714	0.777683	0.880319	0.975612	0.952845	1.13127	0.738631	1.01116	1.01846	0.971889	1.26661	2.92767	1.19749	0.96661	0.874671	0.958213	1.14646	1.24373	1.39891	0.882411
MGT11 - A	0.984726	1.08601	1.118	1.45009	2.44822	1.04708	1.0308	0.87808	1.08795	0.997418	1.17832	1.23429	0.977591	1.01897	0.915916	0.900549	1.01404	0.92359	2.15448	0.755984	1.07472	0.92612	0.96124	1.01464	1.00799	0.835638	1.4008	1.11501	1.03422	1.10754	1.10155	0.960834	0.969369	1.07255	0.984216	1.146	1.04407	0.915916	0.93268	1.09947	0.915916	0.980163	0.928742	0.93396	0.961363	1.44279	1.22678	1.39299	1.07793
MGT11 - B	1.01974	1.12555	1.10316	1.16948	2.21463	1.07156	1	0.769391	0.933606	0.99925	1.20676	1.30477	0.753278	0.939625	0.755229	0.953772	1	0.882089	2.04165	0.805057	1.08077	0.920186	0.948127	0.991537	0.921495	0.851309	1.34565	1.06679	1.0367	1.09692	1.11023	0.963313	0.987888	1.0837	1.02942	1.10865	1	0.898583	0.963226	0.939826	0.910475	0.999969	0.86236	0.970433	1	1.41605	1.19266	1.23025	1.07643
MGT11 - C	1.0494	1.15739	1.0198	1.19426	1.65274	1.12226	0.991028	0.591985	0.909742	1.06522	1.13065	1.19426	1.08995	1.02739	0.885351	1.03303	0.96827	1.1141	1.81217	0.892673	1.10574	1.02127	0.990947	1.04526	0.855745	0.732509	1.1839	1.09578	1.10349	1.07644	1.08256	1.01679	0.832599	0.895569	0.978529	1.79896	1.44706	0.999688	1.00615	0.960022	1.12618	1.06011	0.940154	0.943392	0.998445	1.52687	1.09416	1.27184	1.11693
MGT13 - A	1.0026	1.01507	0.824867	0.934115	0.556838	0.957682	1.30016	1.64168	0.940843	0.980086	1.45844	1.36786	0.785139	1.08088	2.56199	1.16	1.00564	1.08088	0.66359	1.06878	0.938826	1.00092	0.998601	0.947494	0.96468	1.08088	0.704879	1.04387	0.972783	0.934995	1.04093	1.03743	1.10743	1.08088	1.08088	1.00559	0.936309	1.02427	1.00763	1.08088	1.12323	1.15469	0.911476	1.08088	0.972557	0.851241	0.977723	0.66138	0.975072
MGT13 - B	0.98377	0.992169	0.758636	0.892288	0.682954	0.991863	1.19589	1.51424	0.992976	0.992976	1.51136	1.38908	0.755205	1.03105	2.30701	1.13067	1.06412	1.0938	0.682323	1.15318	0.961801	1.27788	1.02677	1.00665	1.00627	1.05859	0.786105	0.992976	0.992976	0.954367	0.989338	1.05037	1.03854	0.972574	1.02913	0.957975	0.903081	0.975935	0.992976	1.08968	1.06281	1.15489	0.999625	1.04867	1.02766	0.812849	0.979864	0.800291	0.992976
MGT13 - C	0.909464	0.946696	0.774656	0.983326	0.774656	0.919941	1.24866	1.44201	0.980087	0.954359	1.2412	1.16912	0.904467	0.992274	2.02011	1.34326	1.14642	1.08179	0.797618	1.0555	0.957705	1.23672	0.978045	1.09049	0.89634	1.07595	0.800506	0.993869	0.915826	0.951745	0.956248	1.02468	0.947335	0.970021	1.23737	0.980283	0.942852	1.06779	0.999439	1.25691	1.08247	1.19777	0.986549	1.00547	0.932693	0.774656	1.07369	0.774656	0.966109
[truncated: 255 more columns]

## Sheet: subtype B vs. A
Subtype B (MGT13) vs. subtype A (MGT4, 9, 11)
Protein	logFC	AveExpr	t	P.Value	adj.P.Val
Fibronectin	1.96576	0.343663	4.37717	0.000918382	0.00484361
PDGFR-b	1.69266	-1.2538	22.7439	3.57217e-11	4.41163e-09
MCT4	1.5635	-0.353475	7.36733	9.07014e-06	0.000172333
Notch1	1.55409	0.249869	8.49255	2.14958e-06	4.8268e-05
IGFRb	1.52754	5.98824e-05	18.6883	3.48485e-10	2.8692e-08
AMPK_pT172	1.46874	0.0910142	9.69316	5.36167e-07	1.65542e-05
STAT5-alpha	1.13089	-0.00296195	9.19083	9.42338e-07	2.58619e-05
Stat3	1.06937	-0.329331	5.24848	0.000210624	0.0016782
PKA-a	1.00558	0.083031	10.2403	2.97676e-07	1.22543e-05
S6_pS235_S236	0.857802	-0.201537	1.70437	0.114255	0.213795
S6_pS240_S244	0.817922	-0.118377	2.16896	0.0510713	0.111634
P-Met_pY1234_Y1235	0.79148	0.346475	1.99857	0.0690245	0.142075
Pdcd4	0.717542	-0.0871368	5.09689	0.00027011	0.00197771
LRP6_pS1490	0.713461	0.0145718	11.2833	1.03745e-07	6.40623e-06
Mcl-1	0.701074	0.0216842	3.22512	0.00735686	0.024556
Gys	0.650843	-0.184486	11.0339	1.32479e-07	6.54448e-06
HES1	0.645227	0.49776	1.72294	0.110758	0.210441
PTEN	0.610404	-0.114375	4.36125	0.000944317	0.00484361
RSK	0.59014	0.00542733	6.04728	5.98953e-05	0.000691909
Akt_pS473	0.559338	0.0644989	2.97816	0.0116188	0.0367928
Granzyme-B	0.533468	-0.169116	7.1471	1.22342e-05	0.00021014
Stat3_pY705	0.502815	-0.0757405	6.574	2.74367e-05	0.000376492
COG3	0.483849	-0.173312	3.55676	0.00399634	0.0154234
YAP_pS127	0.476042	-0.128997	3.2824	0.00661837	0.0227047
SLC1A5	0.448416	0.244848	2.41949	0.032502	0.0794852
SDHA	0.442791	-0.111934	6.58461	2.70187e-05	0.000376492
ACC_pS79	0.441181	0.283064	1.4401	0.175625	0.276302
Rb_pS807_S811	0.43329	0.313508	1.745	0.106726	0.205948
LDHA	0.419516	-0.017602	3.54134	0.00411078	0.015621
Atg3	0.370021	-0.151017	5.78776	8.9239e-05	0.000881681
Akt_pT308	0.367329	0.108327	2.00209	0.0686003	0.142075
RIP	0.362046	0.0200643	2.31096	0.0395742	0.0913535
IGF1R_pY1135_Y1136	0.345844	0.090552	6.5023	3.04459e-05	0.000395796
STING	0.344497	0.285766	0.631818	0.539453	0.659629
GATA6	0.340819	-0.156211	4.87286	0.000392406	0.00265433
Collagen_VI	0.328309	-0.0426565	3.57716	0.00384993	0.0152426
p21	0.325172	-0.195917	4.35723	0.000950967	0.00484361
Tuberin	0.31666	0.147334	3.3085	0.0063072	0.021942
Gys_pS641	0.313151	-0.195805	5.57103	0.000125401	0.00117344
Axl	0.301735	-0.126315	4.38122	0.000911922	0.00484361
ERCC5	0.291054	-0.0222424	2.89954	0.0134391	0.0404812
Caveolin-1	0.290516	0.0266141	1.00664	0.334138	0.46199
p70S6K_pT389	0.286406	-0.192263	1.75629	0.104714	0.203657
Wee1	0.276451	0.134342	1.58727	0.13865	0.239487
PR	0.266034	0.0512966	5.97857	6.65031e-05	0.000691909
MAPK_pT202_Y204	0.260005	-0.0495336	1.64589	0.125919	0.229034
p44-42-MAPK	0.254084	-0.144661	2.08175	0.059628	0.124815
MEK1	0.249003	0.200535	2.32041	0.0389043	0.0906544
MSI2	0.242219	-0.0259768	4.7662	0.000469899	0.00283086
PDHK1	0.241938	-0.126446	5.43811	0.000155001	0.00127617
Shc_pY317	0.241169	-0.0819869	2.93389	0.012611	0.0389681
PI3K-p85	0.22548	-0.0220572	3.91812	0.0020736	0.00898559
Glutaminase	0.211523	-0.19155	1.34394	0.20403	0.303587
Rictor_pT1135	0.203011	-0.0421153	1.60798	0.13403	0.234253
mTOR_pS2448	0.200099	-0.0942025	1.46626	0.168497	0.274243
GSK-3a-b_pS21_S9	0.197314	0.0128711	1.13911	0.277067	0.40467
CD20	0.196614	-0.00833286	3.26124	0.00688196	0.0232855
XRCC1	0.192703	0.103785	2.26704	0.0428367	0.0961878
TFRC	0.192596	0.237841	1.01803	0.328914	0.459331
G6PD	0.189595	-0.134939	1.63201	0.128837	0.230599
WIPI2	0.189385	0.0531975	1.44931	0.173087	0.274243
PLK1	0.184813	-0.120287	1.45528	0.171459	0.274243
IR-b	0.182068	0.192455	1.0175	0.329156	0.459331
ULK1_pS757	0.179947	-0.0367298	2.35633	0.0364541	0.0874191
MERIT40_pS29	0.168063	-0.0194329	2.78694	0.0165505	0.0480938
mTOR	0.160116	-0.0316962	1.85706	0.0882134	0.17431
AR	0.155517	0.00168837	2.09856	0.0578805	0.123246
Bad_pS112	0.150332	-0.0715109	2.08735	0.0590406	0.124641
c-Abl	0.149876	-0.0495305	3.40138	0.00531519	0.0198917
Cox-IV	0.144366	-0.0595607	1.45741	0.170882	0.274243
Hexokinase-II	0.143628	-0.0235317	2.93346	0.0126212	0.0389681
PKM2	0.143617	-0.0624355	0.910387	0.380688	0.511032
TRIM25	0.141484	-0.194891	0.806682	0.435675	0.572119
SOD2	0.139485	-0.0383435	2.51964	0.0270701	0.0696829
Cyclin_B1	0.139404	0.00966164	1.70579	0.113984	0.213795
IGFBP2	0.138882	-0.0118606	1.38053	0.192802	0.293457
Caspase-7_cleavedD198	0.138213	-0.0222272	1.37768	0.193658	0.293457
AMPK_alpha	0.137742	-0.0549297	1.61888	0.131654	0.233945
DM-Histone-H3	0.13769	0.0438352	2.15781	0.0520971	0.112877
PRAS40_pT246	0.13706	-0.0110086	0.571262	0.578451	0.688419
CD134	0.134329	0.0185224	2.46884	0.0297051	0.0741127
B7-H4	0.134015	-0.04748	2.88536	0.0137963	0.0410564
FoxM1	0.133035	-0.0717183	2.10929	0.0567901	0.121975
YB1_pS102	0.118075	-0.0287062	1.41767	0.181937	0.280865
XPF	0.117849	-0.0855344	2.6163	0.0226699	0.0602189
PLC-gamma2_pY759	0.115258	0.0550474	2.21918	0.0466835	0.103881
TFAM	0.11147	0.121366	0.802898	0.437776	0.572119
PI3K-p110-a	0.107895	-0.0171346	3.19284	0.0078091	0.0253796
cdc25C	0.0953335	0.140895	0.805202	0.436496	0.572119
CD4	0.0847484	0.0150654	1.47835	0.165287	0.273999
SHP-2_pY542	0.0788164	-0.109683	1.02495	0.325769	0.459331
XBP1	0.0740344	-0.0104378	1.99101	0.0699432	0.142333
U-Histone-H2B	0.0714238	0.00463736	0.960499	0.355913	0.483025
ATM	0.0697363	0.168232	0.57168	0.578177	0.688419
PD-L1	0.0686338	-0.0590178	1.60507	0.134672	0.234253
HER2_pY1248	0.0672918	0.171961	0.430816	0.674302	0.781937
Rab25	0.0605639	-0.115103	0.965763	0.353379	0.482235
ATM_pS1981	0.0595241	-0.0432883	1.63701	0.12778	0.230377
Src_pY416	0.05841	0.0124217	0.354402	0.729238	0.826246
Chk2_pT68	0.057945	0.0504772	0.720122	0.485354	0.60854
FOXO3a_pS318_S321	0.0577957	-0.0441413	1.45089	0.172654	0.274243
Myosin-IIa_pS1943	0.0573545	-0.131794	0.344511	0.736474	0.826247
B-Raf_pS445	0.0555341	-0.0490312	0.522907	0.610636	0.715085
ZAP-70	0.0541135	0.0424563	0.654499	0.525238	0.645442
PKC-delta_pS664	0.052835	-0.0665596	1.54266	0.149075	0.252507
Stathmin	0.0521642	-0.0740841	0.68648	0.505567	0.627429
FoxO3a	0.0504479	-0.0312184	0.756902	0.463831	0.595878
Tyro3	0.0485657	0.028455	1.1355	0.278518	0.40467
UBAC1	0.0479499	-0.00544105	0.62444	0.544124	0.662063
BRD4	0.0421634	-0.0828899	0.753831	0.465605	0.595878
YAP	0.0417621	-0.0319715	0.682419	0.50804	0.627429
Akt	0.0413349	-0.0665293	0.270249	0.791599	0.861343
2020-10-04	0.0391075	0.0200817	1.05418	0.312733	0.446504
Raptor	0.0389095	0.036906	0.550016	0.592482	0.700206
MYH11	0.0283348	-0.110501	0.185614	0.855874	0.903422
Beclin	0.025467	-0.0191066	0.522573	0.610862	0.715085
Tuberin_pT1462	0.023513	-0.0194967	0.368338	0.71909	0.821773
N-Cadherin	0.0200735	-0.0887371	0.165334	0.871456	0.915956
Myt1	0.0160584	0.0223312	0.211496	0.836079	0.897876
PKC-alpha	0.0132342	-0.317275	0.0863732	0.932606	0.955824
Atg7	0.0131449	-0.0797275	0.12293	0.904214	0.934481
cIAP	0.0123505	-0.0430302	0.293998	0.773824	0.847963
INPP4b	0.00996293	-0.0568801	0.225074	0.82574	0.893963
C-Raf	0.00788801	-0.0380261	0.0912042	0.928848	0.955824
PKC-b-II_pS660	0.00649086	-0.106019	0.0646883	0.949496	0.962485
Paxillin	0.00648566	0.0545706	0.141491	0.889849	0.931325
B-Raf	0.00612115	-0.0831596	0.0630226	0.950795	0.962485
WIPI1	0.000743541	0.2989	0.0040429	0.996841	0.998193
14-3-3_beta	-0.000119239	-0.052168	-0.00231229	0.998193	0.998193
PAK1	-0.00431554	-0.00841692	-0.0172847	0.986496	0.994549
Cdc2_pY15	-0.0105544	0.104794	-0.125746	0.902032	0.934481
Slfn11	-0.0107121	-0.096939	-0.129679	0.898987	0.934481
HER3_pY1289	-0.0115501	-0.0131049	-0.198282	0.846171	0.900881
ACC1	-0.0123599	0.328322	-0.076378	0.940387	0.959817
Bak	-0.0128738	0.0190474	-0.188463	0.853689	0.903422
MIF	-0.0149091	-0.10516	-0.221029	0.828816	0.893963
Jak2	-0.0185183	-0.0293922	-0.291257	0.775869	0.847963
Chk1_pS296	-0.0198291	-0.0348926	-0.364386	0.721962	0.821773
D-a-Tubulin	-0.0198327	-0.0543769	-0.416869	0.684195	0.788507
JNK2	-0.02697	-0.00887021	-0.340692	0.739274	0.826247
LC3A-B	-0.027034	-0.0450996	-0.318609	0.755545	0.836859
Creb	-0.0290579	0.0182727	-0.695823	0.499903	0.623617
EGFR_pY1173	-0.031234	0.0114743	-0.759313	0.462441	0.595878
PMS2	-0.03547	0.125201	-0.343658	0.737099	0.826247
Bid	-0.0356301	0.21539	-0.318834	0.755379	0.836859
TTF1	-0.0380584	-5.54225e-05	-0.837853	0.418623	0.555914
MDM2_pS166	-0.0421618	-0.170007	-0.413839	0.686353	0.788507
ATR_pS428	-0.0424359	0.050737	-0.748967	0.468423	0.596394
Elk1_pS383	-0.0481425	0.00087039	-1.0052	0.334802	0.46199
FASN	-0.04911	0.0781886	-0.49787	0.627648	0.731269
ER-alpha	-0.0532326	0.0042249	-1.04329	0.317545	0.450769
p90RSK_pT573	-0.0533898	0.0724178	-0.569328	0.579721	0.688419
GCLM	-0.0559071	0.00150112	-1.54343	0.148891	0.252507
Aurora-B	-0.057972	-0.0234339	-0.758382	0.462977	0.595878
Ets-1	-0.0702062	0.034215	-1.72975	0.109499	0.20966
p38_MAPK	-0.0706028	0.0187657	-0.598435	0.560767	0.678968
Mnk1	-0.0722384	0.0927912	-0.726954	0.48131	0.606549
Bax	-0.0740984	0.0280323	-0.203625	0.842087	0.900414
IRF-1	-0.0751731	0.0192727	-1.33002	0.208439	0.30829
A-Raf	-0.0765386	-0.00744771	-0.737802	0.474932	0.601581
DM-K9-Histone-H3	-0.0804057	0.00576551	-1.49549	0.160825	0.268404
CDK1	-0.0814658	0.308655	-0.307691	0.763636	0.842045
14-3-3_zeta	-0.0828487	0.0392084	-0.880343	0.396104	0.528852
Heregulin	-0.0889445	-0.241767	-0.590299	0.566031	0.681998
HSP27_pS82	-0.0927971	-0.069523	-0.92612	0.372784	0.503156
MMP2	-0.101946	0.0188495	-2.6166	0.0226575	0.0602189
p53	-0.107147	-0.0122428	-0.967318	0.352633	0.482235
eIF4E_pS209	-0.110745	-0.00385948	-2.38462	0.0346296	0.083858
FAK	-0.11097	0.0171925	-1.69905	0.115276	0.214083
JNK_pT183_pY185	-0.11277	0.0144737	-1.45225	0.172283	0.274243
Lck	-0.119817	0.117727	-1.095	0.295183	0.423896
p27_pT198	-0.121637	0.0948822	-1.6648	0.122039	0.224953
MEK1_pS217_S221	-0.124523	0.0302874	-2.45604	0.0304069	0.075105
b-Catenin_pT41_S45	-0.129435	0.0381311	-2.61622	0.0226735	0.0602189
Smad1	-0.13327	-0.013951	-1.44887	0.173206	0.274243
TIGAR	-0.138133	0.0326635	-1.43229	0.177801	0.277954
Rad51	-0.141002	0.172443	-1.34535	0.203589	0.303587
NAPSIN-A	-0.143531	-0.0900868	-1.83654	0.0913683	0.179111
P-Cadherin	-0.168481	0.0114	-2.64823	0.0213767	0.0589533
TSC1	-0.168733	-0.24111	-1.41876	0.181623	0.280865
p27-Kip-1	-0.17678	-0.080537	-4.33977	0.000980488	0.00484361
Histone-H3	-0.182154	0.0789363	-1.20306	0.25234	0.371
PDK1	-0.18233	-0.031119	-3.36487	0.00568467	0.0206487
Glutamate-D1-2	-0.186699	-0.0452835	-2.5113	0.0274862	0.0699907
Cyclin_D1	-0.188566	-0.0222528	-2.85152	0.0146878	0.0431891
Caspase-3	-0.188709	0.184698	-2.75607	0.0175217	0.0503238
Notch3	-0.198032	0.0236803	-4.81881	0.000429851	0.00265433
eIF4E	-0.199783	0.0245025	-2.70372	0.019299	0.0541687
Rab11	-0.204529	-0.0899793	-1.95035	0.075083	0.14956
p70-S6K1	-0.222538	0.0512613	-2.19272	0.0489489	0.10795
AMPK-a2_pS345	-0.234762	-0.123562	-2.51937	0.0270832	0.0696829
DJ-1	-0.237724	0.128113	-3.21297	0.00752389	0.0247787
Wee1_pS642	-0.238179	0.155719	-4.22516	0.00119946	0.00568327
eIF4G	-0.239841	0.0327698	-4.21579	0.00121949	0.00568327
Rictor	-0.244585	-0.0156663	-2.90082	0.0134073	0.0404812
PREX1	-0.255272	0.120086	-3.34519	0.0058946	0.021101
c-Kit	-0.259544	0.208233	-4.8292	0.000422368	0.00265433
TUFM	-0.263186	0.109544	-3.62873	0.00350375	0.0144238
ER-alpha_pS118	-0.263242	0.167474	-4.10314	0.00148912	0.00674676
p38_pT180_Y182	-0.264388	0.131343	-3.8944	0.00216405	0.00921585
eEF2	-0.271781	0.0301197	-1.98809	0.0703019	0.142333
DUSP4	-0.277306	0.0260205	-2.74366	0.0179278	0.0508985
TAZ	-0.282183	0.142729	-4.09818	0.00150231	0.00674676
eEF2K	-0.295893	0.0960633	-1.53769	0.150278	0.252507
PDK1_pS241	-0.300467	0.0722321	-4.8313	0.000420878	0.00265433
PEA15_pS116	-0.303957	-0.0658618	-1.97946	0.0713697	0.14332
Sox2	-0.304215	0.140625	-1.61393	0.132727	0.234168
MSH6	-0.304267	0.109768	-2.34247	0.0373811	0.0887801
PAK4	-0.308036	-0.0287694	-4.04808	0.0016427	0.00724548
PEA15	-0.30995	0.0824815	-2.32054	0.038895	0.0906544
VEGFR-2	-0.311805	-0.0848544	-2.27684	0.0420876	0.0953728
PAICS	-0.316257	0.322017	-1.54007	0.1497	0.252507
Smad3	-0.319001	0.147388	-4.94433	0.00034807	0.00245638
beta-Catenin	-0.348085	0.275364	-2.48216	0.0289907	0.0730684
Bim	-0.357915	0.391727	-1.12673	0.282062	0.407423
Bcl-xL	-0.368013	0.167038	-3.3786	0.00554273	0.0204336
EGFR	-0.417246	-0.125029	-4.34566	0.000970432	0.00484361
NF-kB-p65_pS536	-0.435013	-0.0914526	-3.61663	0.00358202	0.0145042
Jagged1	-0.441522	0.0426355	-2.64559	0.021481	0.0589533
PARP	-0.443963	0.275173	-4.29211	0.00106602	0.0051629
Src_pY527	-0.472842	0.00969048	-2.59383	0.0236259	0.0620807
FAK_pY397	-0.478124	0.12196	-1.39776	0.187695	0.287955
NDRG1_pT346	-0.482272	0.312485	-1.64499	0.126108	0.229034
RPA32_pS4_S8	-0.502497	-0.0833001	-5.97146	6.723e-05	0.000691909
4E-BP1	-0.521873	0.0431848	-3.17781	0.00802916	0.0257559
C-Raf_pS338	-0.531546	0.0388868	-4.37389	0.000923668	0.00484361
4E-BP1_pS65	-0.557758	0.322651	-5.14493	0.000249548	0.0019262
HSP70	-0.569404	-0.0217239	-7.1164	1.27615e-05	0.00021014
b-Actin	-0.582711	0.046109	-4.37775	0.000917463	0.00484361
RBM15	-0.587839	0.434831	-1.3443	0.203917	0.303587
GCN5L2	-0.58849	0.255018	-5.97672	6.66915e-05	0.000691909
c-Jun_pS73	-0.682773	0.212189	-6.40842	3.49268e-05	0.000431346
IRS1	-0.683921	0.193906	-2.28082	0.0417868	0.0953728
Merlin	-0.701148	-0.0380567	-4.64111	0.000581633	0.00342055
Connexin-43	-0.736849	0.327559	-3.57181	0.00388778	0.0152426
HER3	-0.771767	0.399417	-5.09214	0.000272236	0.00197771
c-Myc	-0.775526	0.152903	-8.76663	1.54604e-06	3.81873e-05
VASP	-0.8869	-0.191337	-5.53366	0.000133065	0.00117383
Rad50	-1.13407	0.287865	-7.04286	1.41258e-05	0.000218067
Gab2	-1.31401	-0.227753	-5.48635	0.000143486	0.00122211
ARID1A	-1.33116	0.508588	-4.83887	0.000415534	0.00265433
53BP1	-1.51604	0.549301	-5.55677	0.00012827	0.00117344
PAR	-1.59922	0.437859	-3.33648	0.00599006	0.0211363
p16_INK4a	-1.75742	-0.122101	-8.00093	3.96136e-06	8.1538e-05
Claudin-7	-2.05124	1.15754	-9.75363	5.01759e-07	1.65542e-05
Cox2	-2.18818	0.400171	-3.77424	0.00268892	0.011257
E-Cadherin	-4.22393	1.53654	-23.8121	2.09154e-11	4.41163e-09

## Sheet: MGT9 vs (MGT4 & MGT11) - RPPA
MGT9 vs MGT 4					MGT9 vs MGT11
Protein	logFC	P.Value	adj.P.Val		Protein	logFC	P.Value	adj.P.Val		increased in 9 vs both 4 and 11	decreased in 9 vs both 4 and 11	up only in 9 vs 4	up only in 9 vs 11	down in 9 vs 4	down in 9 vs 11
PAR	1.49647	0.0270454	0.0997048		Bim	1.09005	0.00264832	0.0144806		ZAP-70	Glutaminase	HSP70	ACC_pS79	VEGFR-2	NDRG1_pT346
CDK1	0.966054	1.09493e-06	0.000270448		CDK1	0.918822	7.51651e-05	0.00262426		CDK1	Jagged1	Merlin	Histone-H3	p38_pT180_Y182	B-Raf
FAK_pY397	0.675085	0.0499352	0.14177		ACC_pS79	0.863812	0.0247074	0.0701463		Rad51	STAT5-alpha	p38_MAPK	LDHA	LRP6_pS1490	D-a-Tubulin
4E-BP1	0.653879	4.83798e-05	0.00238996		Rb_pS807_S811	0.851317	0.00277978	0.0146086		SLC1A5	Fibronectin	Claudin-7	PR	YAP_pS127	C-Raf_pS338
Bim	0.645906	0.0811204	0.194532		RBM15	0.758703	0.138635	0.263406		WIPI2	Akt	GCN5L2	WIPI1	beta-Catenin	Akt_pS473
SLC1A5	0.644492	0.00346328	0.024889		Mcl-1	0.725465	0.00786056	0.0314009		P-Cadherin	N-Cadherin	PAICS	eEF2K	Raptor	PLK1
Claudin-7	0.633426	0.0279423	0.100585		Sox2	0.719526	0.000546562	0.00675004		cdc25C	Notch1	PAR	Bim	PKC-alpha	NF-kB-p65_pS536
TFRC	0.59766	7.65601e-06	0.000945517		IR-b	0.630671	1.04345e-05	0.00257732		HER3	PKM2	PDK1_pS241	UBAC1	Stat3_pY705	MIF
PAICS	0.569052	0.00411764	0.0275884		MCT4	0.616745	0.000396187	0.00611614		eIF4E	TSC1	AR	Caspase-7_cleavedD198	Lck	FoxO3a
IR-b	0.548091	0.000117535	0.00320986		Wee1	0.607152	0.00511407	0.0229668		Wee1	PAK1	FAK_pY397	Tuberin	HES1	B-Raf_pS445
Mcl-1	0.530401	0.0207352	0.0839605		E-Cadherin	0.576183	0.0026968	0.0144806		Rad50	PTEN		Bid	Src_pY527	b-Actin
Rad50	0.514865	0.000802967	0.00944442		eEF2K	0.562043	0.0133728	0.0478708		Sox2	MYH11		LC3A-B	VASP	Caveolin-1
Wee1	0.480179	4.30464e-05	0.00238996		RIP	0.547211	0.00099588	0.0083895		Rab11	p44-42-MAPK		Rb_pS807_S811	S6_pS235_S236	C-Raf
Sox2	0.460843	0.00485295	0.0290554		TFRC	0.522691	0.00204627	0.0140446		TFRC	MAPK_pT202_Y204		MCT4	JNK2	DJ-1
HER3	0.392605	0.0247675	0.0941165		Gab2	0.511738	0.0904984	0.19608		IR-b	Connexin-43		PDGFR-b	Cox2	TRIM25
Merlin	0.377331	0.0476487	0.139776		HER3	0.50503	0.00215458	0.0140446		Myt1	GSK-3a-b_pS21_S9		ACC1	S6_pS240_S244
cdc25C	0.357404	0.00121266	0.011981		PAR	0.494001	0.328265	0.483468		PREX1	Rictor		MSH6
eEF2K	0.355815	0.0512794	0.143932		SLC1A5	0.489898	0.0144394	0.0495353		DUSP4	Akt_pT308		Chk2_pT68
WIPI2	0.354834	0.00839175	0.0441013		MSH6	0.457834	0.00189152	0.013954		Aurora-B	Heregulin		ATM
TFAM	0.347281	0.0202171	0.0832269		Histone-H3	0.449675	0.00780433	0.0314009		TFAM	c-Jun_pS73		MEK1
p38_MAPK	0.342358	0.0481009	0.139776		WIPI2	0.446131	0.000649944	0.0072971		RIP	PEA15		E-Cadherin
RIP	0.329311	0.00282902	0.0225409		Claudin-7	0.434071	0.0737804	0.170315		PMS2	MDM2_pS166
DUSP4	0.292377	0.013089	0.0633916		cdc25C	0.430562	0.000353501	0.00606378		Mcl-1	mTOR
Rad51	0.284558	0.00189169	0.0173054		WIPI1	0.428691	0.0107468	0.0402191		4E-BP1	Smad1
RBM15	0.280436	0.696683	0.790337		4E-BP1	0.421995	0.000813906	0.00744573			IRS1
GCN5L2	0.263669	0.0261381	0.0978198		TFAM	0.404278	0.00747025	0.0314009			mTOR_pS2448
ZAP-70	0.255818	0.00583612	0.0320338		Rad51	0.400746	0.000368246	0.00606378			YB1_pS102
Histone-H3	0.230064	0.182941	0.360684		Rad50	0.400704	0.0193362	0.0614577			Bax
PKA-a	0.227392	0.0726556	0.183122		ACC1	0.395058	0.0236628	0.0689655			RSK
eIF4E	0.223568	0.00352678	0.024889		PMS2	0.373542	0.000348503	0.00606378			Myosin-IIa_pS1943
Myt1	0.221753	0.00224126	0.0190968		Bid	0.362271	0.00333081	0.0161316			TAZ
PMS2	0.217405	0.00784934	0.0421476		Caspase-7_cleavedD198	0.360586	0.00101897	0.0083895			14-3-3_zeta
HSP70	0.212448	0.00550205	0.0316048		DUSP4	0.33542	0.00236223	0.014231
Rb_pS807_S811	0.210935	0.372254	0.547302		LDHA	0.322948	0.0472742	0.120379
Atg7	0.197714	0.0383304	0.12138		Rab11	0.299876	0.0155231	0.0525232
E-Cadherin	0.174585	0.368836	0.547302		COG3	0.296026	0.00244001	0.0143496
PDK1_pS241	0.170513	0.0285058	0.100585		eEF2	0.293591	0.0788526	0.178684
Rab11	0.167446	0.0469272	0.139776		S6_pS240_S244	0.28683	0.49601	0.641437
DM-Histone-H3	0.166264	0.0599077	0.15911		MEK1	0.28467	0.0140908	0.0495353
AR	0.162464	0.0363713	0.116672		p53	0.275255	0.101535	0.216199
Aurora-B	0.15643	0.0169459	0.0749798		Pdcd4	0.271729	0.0231198	0.0688024
LC3A-B	0.148849	0.207892	0.383205		Tuberin	0.271213	0.0029328	0.0147837
P-Cadherin	0.148428	0.00995687	0.0491869		Myt1	0.256608	0.00264837	0.0144806
XRCC1	0.139676	0.110832	0.240666		S6_pS235_S236	0.252249	0.651232	0.747072
G6PD	0.13931	0.473344	0.631979		eIF4E	0.244167	0.00141303	0.0109069
PREX1	0.137915	0.0342249	0.11267		ATM	0.24219	0.0079128	0.0314009
Jak2	0.136166	0.0762934	0.18475		PDGFR-b	0.231956	0.00695926	0.0306953
CD4	0.132612	0.070798	0.183122		Aurora-B	0.230416	0.0166323	0.0540548
Mnk1	0.128172	0.0467366	0.139776		Chk2_pT68	0.218708	0.0445549	0.115843
LDHA	0.126303	0.259337	0.438741		UBAC1	0.218254	0.0165184	0.0540548
Caspase-7_cleavedD198	0.125569	0.101381	0.229735		HER2_pY1248	0.216726	0.372275	0.528416
ER-alpha	0.122933	0.0757951	0.18475		XRCC1	0.212916	0.0541143	0.133662
C-Raf_pS338	0.120912	0.419306	0.587105		LC3A-B	0.212283	0.00800913	0.0314009
IGFRb	0.118739	0.349352	0.529386		ZAP-70	0.206013	0.0198573	0.0614577
MERIT40_pS29	0.11461	0.0901774	0.21013		PREX1	0.195582	0.0219744	0.0661911
TUFM	0.110044	0.28711	0.469643		beta-Catenin	0.182097	0.114836	0.236997
eIF4E_pS209	0.106695	0.0928854	0.213494		Merlin	0.180999	0.186046	0.323615
CD134	0.106132	0.0933494	0.213494		P-Cadherin	0.174354	0.0410302	0.108973
Atg3	0.105623	0.127966	0.274849		Axl	0.173785	0.0579243	0.140268
PR	0.104211	0.0525121	0.145736		Collagen_VI	0.149298	0.187464	0.323802
MSH6	0.0974317	0.158903	0.321713		Stat3	0.148826	0.474753	0.620445
p53	0.0948946	0.132766	0.282701		p38_MAPK	0.146726	0.326197	0.483468
IGF1R_pY1135_Y1136	0.0904986	0.1097	0.240666		p16_INK4a	0.146498	0.035749	0.0976906
TTF1	0.089353	0.153046	0.31502		VEGFR-2	0.142459	0.135062	0.263406
UBAC1	0.0890058	0.309286	0.496063		ERCC5	0.129774	0.299309	0.456354
SOD2	0.0867497	0.207049	0.383205		Glutamate-D1-2	0.128778	0.137891	0.263406
Slfn11	0.0864404	0.382784	0.556162		IGFRb	0.127871	0.254945	0.405842
C-Raf	0.0860219	0.312092	0.497334		Atg3	0.127632	0.138549	0.263406
BRD4	0.085181	0.219024	0.392427		p70-S6K1	0.125193	0.0812294	0.181227
PDGFR-b	0.0836651	0.24625	0.425341		PDK1_pS241	0.121117	0.0814421	0.181227
Wee1_pS642	0.0721337	0.355597	0.535564		Jak2	0.119688	0.152599	0.279199
Hexokinase-II	0.0690719	0.305517	0.493221		IGF1R_pY1135_Y1136	0.119012	0.0943185	0.20258
Cyclin_B1	0.0643348	0.476795	0.633163		PR	0.111083	0.0436667	0.114741
ULK1_pS757	0.0603328	0.590512	0.708041		BRD4	0.107103	0.169101	0.298343
Beclin	0.0593328	0.403889	0.583392		FASN	0.101581	0.435758	0.577319
ATR_pS428	0.0576726	0.424815	0.587251		Wee1_pS642	0.0965845	0.157121	0.281224
MEK1	0.0551268	0.681371	0.784373		AR	0.0953444	0.352214	0.508754
p27_pT198	0.0518656	0.640658	0.757142		ER-alpha	0.0883061	0.145309	0.267846
Caveolin-1	0.0502984	0.867932	0.912252		ER-alpha_pS118	0.0851111	0.225552	0.371409
PD-L1	0.0481686	0.407446	0.583392		Granzyme-B	0.0847477	0.34848	0.506321
Chk2_pT68	0.0475296	0.425579	0.587251		ATR_pS428	0.0845736	0.204964	0.349145
b-Catenin_pT41_S45	0.0469235	0.499366	0.645777		Gys_pS641	0.0841056	0.154897	0.279266
YAP	0.0451791	0.542769	0.666984		EGFR	0.0838026	0.29358	0.450399
ATM_pS1981	0.0445227	0.336933	0.526724		INPP4b	0.0822094	0.135738	0.263406
PDK1	0.0438453	0.507372	0.646632		DM-Histone-H3	0.0802705	0.153837	0.279266
Bid	0.0400647	0.490798	0.644825		TTF1	0.0801152	0.138299	0.263406
Cox-IV	0.039131	0.678744	0.784373		GCN5L2	0.0800839	0.405028	0.54968
JNK_pT183_pY185	0.0349727	0.791875	0.867952		HSP70	0.0783053	0.159167	0.282836
ERCC5	0.0344697	0.792291	0.867952		4E-BP1_pS65	0.0766899	0.544696	0.68937
Tuberin	0.0314535	0.715932	0.803796		IRF-1	0.0654818	0.228775	0.374222
GCLM	0.0294508	0.570462	0.689018		Beclin	0.0643358	0.376523	0.528416
Chk1_pS296	0.0293347	0.536955	0.663139		Gys	0.0630112	0.320144	0.479246
RPA32_pS4_S8	0.0286776	0.757369	0.842659		p21	0.0602705	0.580814	0.702696
U-Histone-H2B	0.0280846	0.770288	0.853189		CD4	0.0583579	0.347007	0.506321
PI3K-p110-a	0.0271785	0.531905	0.663139		YAP	0.0555614	0.566447	0.702696
Collagen_VI	0.0265232	0.803425	0.870377		c-Kit	0.0527421	0.478006	0.621408
B-Raf	0.0251257	0.697545	0.790337		FoxM1	0.0498113	0.577478	0.702696
INPP4b	0.0246679	0.613719	0.728791		TUFM	0.0497759	0.546765	0.68937
EGFR	0.0239962	0.730409	0.81634		PD-L1	0.0459336	0.369818	0.528416
ARID1A	0.0213284	0.96435	0.976206		Cdc2_pY15	0.0420756	0.583209	0.702696
Cdc2_pY15	0.02094	0.87755	0.912874		Lck	0.0415913	0.552612	0.68937
Tyro3	0.0178861	0.677999	0.784373		MERIT40_pS29	0.0407482	0.610216	0.721164
53BP1	0.0154311	0.972586	0.97654		JNK2	0.0381504	0.508499	0.654163
IGFBP2	0.0135358	0.830074	0.891428		SHP-2_pY542	0.0379337	0.766442	0.830312
2004-10-01	0.0125109	0.797672	0.867952		IGFBP2	0.0331939	0.844615	0.891538
Axl	0.0124403	0.840451	0.89713		Hexokinase-II	0.0328128	0.593731	0.709841
Paxillin	0.00954374	0.874281	0.912874		Cyclin_D1	0.0326405	0.737617	0.80974
PEA15_pS116	0.00738733	0.96085	0.976206		Caspase-3	0.0325968	0.74581	0.815111
Smad3	0.00300221	0.963735	0.976206		eIF4E_pS209	0.0318725	0.575842	0.702696
HSP27_pS82	0.00215289	0.987641	0.987641		PI3K-p85	0.0305767	0.633408	0.734515
SHP-2_pY542	-0.00492977	0.969175	0.97654		AMPK-a2_pS345	0.0293431	0.836654	0.886925
Creb	-0.00500483	0.934304	0.957565		GCLM	0.028996	0.581951	0.702696
Notch3	-0.00832499	0.879611	0.912874		PDK1	0.0287516	0.667993	0.760343
CD20	-0.00922813	0.911641	0.938231		Notch3	0.0286931	0.631969	0.734515
14-3-3_beta	-0.011918	0.796992	0.867952		PAICS	0.0274144	0.900781	0.930933
Granzyme-B	-0.0147995	0.889037	0.918796		MMP2	0.0195534	0.706057	0.785568
IRF-1	-0.0151673	0.842648	0.89713		PI3K-p110-a	0.01764	0.703044	0.785568
XBP1	-0.0193006	0.694526	0.790337		Bcl-xL	0.0111382	0.948844	0.971809
PARP	-0.0197488	0.867563	0.912252		Tyro3	0.00897837	0.893544	0.928293
p21	-0.0305381	0.673625	0.784373		ATM_pS1981	0.00850695	0.854814	0.898464
MMP2	-0.0342593	0.455713	0.615087		b-Catenin_pT41_S45	0.00788618	0.913567	0.940213
c-Kit	-0.0349937	0.55517	0.675502		2004-10-01	0.00720715	0.894468	0.928293
PKC-delta_pS664	-0.0350605	0.447352	0.608419		Smad3	0.00410877	0.952137	0.971809
MSI2	-0.0360749	0.571857	0.689018		TIGAR	0.00176081	0.989318	0.989318
Rab25	-0.0386844	0.710152	0.800947		CD134	-0.00140289	0.983959	0.987959
cIAP	-0.0403719	0.410464	0.583392		Creb	-0.00160504	0.979812	0.987811
PDHK1	-0.0408655	0.410973	0.583392		Slfn11	-0.00243915	0.975724	0.98772
XPF	-0.0409062	0.548662	0.670889		JNK_pT183_pY185	-0.00602459	0.959752	0.97555
p27-Kip-1	-0.0474109	0.303918	0.493221		DM-K9-Histone-H3	-0.0155954	0.809416	0.870489
AMPK_pT172	-0.0477473	0.846808	0.897689		Chk1_pS296	-0.0161545	0.822525	0.875705
Ets-1	-0.0484711	0.348656	0.529386		p70S6K_pT389	-0.0215204	0.817563	0.874191
FOXO3a_pS318_S321	-0.0575202	0.277318	0.462822		Paxillin	-0.0242688	0.675516	0.765378
Tuberin_pT1462	-0.0580592	0.243932	0.424304		PKA-a	-0.0263756	0.810577	0.870489
Bad_pS112	-0.0580653	0.510138	0.646632		PKC-delta_pS664	-0.0290717	0.544765	0.68937
Gys_pS641	-0.0583783	0.36273	0.542995		Bad_pS112	-0.0292886	0.759138	0.826022
Stathmin	-0.0588439	0.495929	0.645777		Raptor	-0.0294129	0.603744	0.716946
Cyclin_D1	-0.0616969	0.521472	0.653825		Bak	-0.03322	0.718974	0.796353
SDHA	-0.0634856	0.470988	0.631979		PLC-gamma2_pY759	-0.0348079	0.616565	0.721761
ER-alpha_pS118	-0.0636414	0.327071	0.514563		Rab25	-0.0366455	0.65331	0.747072
AMPK-a2_pS345	-0.0638749	0.22837	0.40291		Src_pY416	-0.0401957	0.886403	0.927718
FoxM1	-0.0650702	0.25353	0.431875		HER3_pY1289	-0.0445155	0.550641	0.68937
D-a-Tubulin	-0.0676481	0.249877	0.428608		XBP1	-0.0466554	0.380922	0.531266
EGFR_pY1173	-0.0725819	0.18887	0.364998		XPF	-0.0476303	0.385007	0.531266
B7-H4	-0.073847	0.183992	0.360684		Shc_pY317	-0.0478697	0.696761	0.782273
Bak	-0.0753458	0.314667	0.498222		G6PD	-0.0481802	0.423711	0.571894
DM-K9-Histone-H3	-0.0765795	0.204611	0.38287		Elk1_pS383	-0.0506066	0.398528	0.543848
Caspase-3	-0.0778322	0.240966	0.422118		p90RSK_pT573	-0.0511756	0.692884	0.781472
FAK	-0.0797977	0.448309	0.608419		SOD2	-0.0543796	0.373938	0.528416
PAK4	-0.0829391	0.510499	0.646632		FAK	-0.0552432	0.54995	0.68937
NAPSIN-A	-0.0840165	0.343122	0.528504		EGFR_pY1173	-0.0571492	0.308151	0.464106
eIF4G	-0.084921	0.158439	0.321713		cIAP	-0.0598168	0.230746	0.374962
Shc_pY317	-0.0858548	0.51606	0.650341		c-Abl	-0.0627835	0.249557	0.40187
FASN	-0.0874691	0.419408	0.587105		YAP_pS127	-0.063424	0.287056	0.44593
Gys	-0.0903957	0.181433	0.360684		Ets-1	-0.0639533	0.219445	0.366236
c-Abl	-0.0905059	0.111077	0.240666		FOXO3a_pS318_S321	-0.0680234	0.203872	0.349145
FoxO3a	-0.0946678	0.19224	0.365256		p38_pT180_Y182	-0.0691703	0.256331	0.405842
eEF2	-0.0959101	0.536389	0.663139		ULK1_pS757	-0.0693445	0.433858	0.577319
PRAS40_pT246	-0.0964296	0.814258	0.878261		Cyclin_B1	-0.070321	0.577407	0.702696
Glutamate-D1-2	-0.0974806	0.213153	0.387124		p27_pT198	-0.070904	0.430824	0.577319
HER2_pY1248	-0.10002	0.675784	0.784373		MEK1_pS217_S221	-0.0748076	0.260194	0.406758
PLK1	-0.100302	0.420719	0.587105		p27-Kip-1	-0.0753922	0.14505	0.267846
MEK1_pS217_S221	-0.100929	0.0720901	0.183122		PAK4	-0.0760913	0.376374	0.528416
PI3K-p85	-0.106193	0.0589842	0.15836		AMPK_pT172	-0.0844294	0.734285	0.80968
Rictor_pT1135	-0.109673	0.152914	0.31502		PDHK1	-0.0847374	0.14109	0.26401
A-Raf	-0.109767	0.49907	0.645777		GATA6	-0.0884109	0.137544	0.263406
Elk1_pS383	-0.112724	0.0718965	0.183122		LRP6_pS1490	-0.0958191	0.250559	0.40187
ACC_pS79	-0.112836	0.682754	0.784373		c-Myc	-0.100588	0.383832	0.531266
MIF	-0.114217	0.189149	0.364998		PEA15_pS116	-0.109072	0.644723	0.744142
PLC-gamma2_pY759	-0.114656	0.110314	0.240666		MSI2	-0.112294	0.119654	0.244253
DJ-1	-0.116682	0.171319	0.344031		HSP27_pS82	-0.113645	0.293296	0.450399
c-Myc	-0.117467	0.342632	0.528504		B7-H4	-0.114628	0.063404	0.149559
HER3_pY1289	-0.132104	0.10735	0.240666		SDHA	-0.116864	0.0854488	0.186777
WIPI1	-0.132386	0.508184	0.646632		CD20	-0.117232	0.107276	0.224553
MCT4	-0.13695	0.34449	0.528504		D-a-Tubulin	-0.119496	0.046995	0.120379
p90RSK_pT573	-0.138259	0.20355	0.38287		14-3-3_beta	-0.121948	0.0501241	0.126333
GATA6	-0.142297	0.191441	0.365256		eIF4G	-0.122455	0.130943	0.26295
Src_pY416	-0.142482	0.61094	0.728791		PKC-b-II_pS660	-0.123695	0.398419	0.543848
Smad1	-0.143573	0.0440016	0.135855		RPA32_pS4_S8	-0.125106	0.257964	0.405842
PKC-b-II_pS660	-0.146265	0.212011	0.387124		U-Histone-H2B	-0.126858	0.104021	0.219599
AMPK_alpha	-0.148294	0.219251	0.392427		PARP	-0.129959	0.225524	0.371409
TRIM25	-0.159112	0.371873	0.547302		Stat3_pY705	-0.132518	0.0530247	0.132294
Bcl-xL	-0.159508	0.146066	0.305748		NAPSIN-A	-0.13423	0.140229	0.26401
LRP6_pS1490	-0.162055	0.0219885	0.0875995		TAZ	-0.157365	0.0239654	0.0689655
TIGAR	-0.167528	0.283317	0.466528		Stathmin	-0.169849	0.0733297	0.170315
ATM	-0.168383	0.056086	0.153925		MIF	-0.174863	0.0200139	0.0614577
ACC1	-0.173356	0.262868	0.44169		Tuberin_pT1462	-0.175089	0.0549022	0.134266
b-Actin	-0.176869	0.281223	0.466189		YB1_pS102	-0.175507	0.0240123	0.0689655
B-Raf_pS445	-0.177909	0.0736892	0.183851		53BP1	-0.181649	0.43708	0.577319
p38_pT180_Y182	-0.192222	0.00929482	0.0468535		FoxO3a	-0.183682	0.0376044	0.10096
PEA15	-0.20807	0.00494059	0.0290554		Cox-IV	-0.188617	0.11514	0.236997
JNK2	-0.209646	0.024745	0.0941165		HES1	-0.192626	0.20972	0.353881
p70-S6K1	-0.212002	0.0579572	0.157312		AMPK_alpha	-0.196323	0.121473	0.245933
4E-BP1_pS65	-0.214761	0.0897754	0.21013		A-Raf	-0.2036	0.0773724	0.176954
TAZ	-0.216592	0.00575146	0.0320338		C-Raf	-0.204021	0.0159289	0.0531681
Raptor	-0.21751	0.0139823	0.0664161		Atg7	-0.20618	0.00475531	0.0217512
TSC1	-0.219326	0.00908089	0.0467287		Mnk1	-0.209121	0.0306604	0.0850912
Rictor	-0.227104	0.00484312	0.0290554		DJ-1	-0.21191	0.0143168	0.0495353
mTOR	-0.230983	0.00320414	0.0239825		ARID1A	-0.224665	0.444888	0.584508
COG3	-0.2327	0.0170831	0.0749798		MDM2_pS166	-0.242368	0.0201163	0.0614577
YB1_pS102	-0.237771	0.0281412	0.100585		C-Raf_pS338	-0.247047	0.00468764	0.0217512
Stat3_pY705	-0.24015	0.0176066	0.0749798		Smad1	-0.28844	0.0201542	0.0614577
NDRG1_pT346	-0.241904	0.490401	0.644825		VASP	-0.296909	0.174332	0.30539
Gab2	-0.242129	0.0845331	0.200766		PKC-alpha	-0.296911	0.0635779	0.149559
NF-kB-p65_pS536	-0.249078	0.0747651	0.18467		PRAS40_pT246	-0.298146	0.328836	0.483468
Pdcd4	-0.253605	0.0323811	0.109564		mTOR	-0.303656	0.00227443	0.0140446
Lck	-0.265461	0.0473283	0.139776		Rictor	-0.304228	0.000439353	0.00638354
MDM2_pS166	-0.285115	0.000748615	0.00924539		Heregulin	-0.307877	0.0120172	0.0443023
RSK	-0.295682	0.00103224	0.0110854		B-Raf	-0.308014	0.000486506	0.00641066
c-Jun_pS73	-0.298329	0.00109328	0.0112516		14-3-3_zeta	-0.309704	0.00137291	0.0109069
14-3-3_zeta	-0.29864	0.00257587	0.021208		N-Cadherin	-0.317088	0.000747722	0.00744573
p44-42-MAPK	-0.328674	0.000345865	0.00569525		RSK	-0.337175	0.00215708	0.0140446
p70S6K_pT389	-0.340297	0.13748	0.290236		STING	-0.347982	0.614023	0.721761
beta-Catenin	-0.340683	0.0148234	0.0690828		Rictor_pT1135	-0.355106	0.0619515	0.148563
PTEN	-0.361792	0.0153645	0.0702785		MAPK_pT202_Y204	-0.357461	0.000865861	0.00763813
VEGFR-2	-0.370243	0.00438868	0.0285264		PLK1	-0.364591	0.0126715	0.0460272
Stat3	-0.370374	0.22784	0.40291		Notch1	-0.373491	0.010399	0.0395162
STAT5-alpha	-0.377825	0.00413268	0.0275884		Cox2	-0.37961	0.594887	0.709841
Akt_pS473	-0.379299	0.0679285	0.178493		b-Actin	-0.379802	0.0359913	0.0976906
Akt_pT308	-0.408096	0.0346678	0.11267		Src_pY527	-0.381172	0.0841952	0.185681
PKM2	-0.409044	0.0185015	0.0774554		B-Raf_pS445	-0.38575	0.00222197	0.0140446
PKC-alpha	-0.428153	0.0335426	0.11196		Jagged1	-0.390345	0.0079471	0.0314009
Heregulin	-0.439351	0.0411156	0.128551		PEA15	-0.394133	0.00354933	0.0168593
VASP	-0.439489	0.000266276	0.00505924		c-Jun_pS73	-0.395499	0.00032205	0.00606378
Myosin-IIa_pS1943	-0.443858	0.00304818	0.0235282		NF-kB-p65_pS536	-0.402317	0.000493127	0.00641066
mTOR_pS2448	-0.450349	0.000235718	0.00485186		STAT5-alpha	-0.421576	0.00292129	0.0147837
YAP_pS127	-0.45056	0.0226383	0.0887564		Akt	-0.442092	0.00192079	0.013954
N-Cadherin	-0.480953	8.17727e-05	0.0027714		mTOR_pS2448	-0.462064	0.000586208	0.00689492
Glutaminase	-0.483291	0.00224214	0.0190968		TSC1	-0.470692	4.92639e-05	0.00262426
MYH11	-0.522704	0.00141295	0.013423		FAK_pY397	-0.481174	0.210609	0.353881
Akt	-0.567261	0.000937828	0.0105293		p44-42-MAPK	-0.4832	2.85278e-05	0.00262426
Src_pY527	-0.571149	0.0320093	0.109564		PTEN	-0.483316	0.00080957	0.00744573
GSK-3a-b_pS21_S9	-0.584467	0.000288234	0.00508527		TRIM25	-0.489654	0.00318396	0.0157288
P-Met_pY1234_Y1235	-0.584893	0.382424	0.556162		Myosin-IIa_pS1943	-0.505832	0.00261818	0.0144806
STING	-0.592819	0.432394	0.593341		MYH11	-0.507961	8.49964e-05	0.00262426
Connexin-43	-0.615842	0.000387255	0.00597825		PKM2	-0.538972	0.000774105	0.00744573
MAPK_pT202_Y204	-0.620292	0.000144799	0.0032514		PAK1	-0.544742	0.000325908	0.00606378
Jagged1	-0.641578	0.000129954	0.00320986		Glutaminase	-0.56214	7.71639e-05	0.00262426
p16_INK4a	-0.681732	0.000696859	0.00905917		GSK-3a-b_pS21_S9	-0.620737	0.00025401	0.00606378
Notch1	-0.70983	8.97621e-05	0.0027714		P-Met_pY1234_Y1235	-0.643465	0.307255	0.464106
S6_pS240_S244	-0.894935	0.000695542	0.00905917		Akt_pS473	-0.645162	6.18356e-05	0.00262426
PAK1	-1.02517	1.41182e-05	0.0011624		Connexin-43	-0.647331	0.00950853	0.036697
IRS1	-1.03266	0.000504161	0.00732517		Akt_pT308	-0.651101	0.000768875	0.00744573
Fibronectin	-1.0827	0.0299545	0.104208		Caveolin-1	-0.817567	0.000292464	0.00606378
S6_pS235_S236	-1.15708	0.0173593	0.0749798		NDRG1_pT346	-0.910116	0.0297786	0.0835831
Bax	-1.17283	0.00466231	0.0290554		IRS1	-1.05215	3.61364e-05	0.00262426
HES1	-1.40669	7.66368e-05	0.0027714		Bax	-1.11287	0.00226557	0.0140446
Cox2	-1.67618	0.0490708	0.140936		Fibronectin	-1.52305	0.00748159	0.0314009

## Sheet: MGT9 vs (MGT4 & MGT11) pathways
Analysis of proteins decreased in 9 vs. 4 and 11: KEGG pathways								Analysis of proteins decreased in 9 vs. 4 and 11: Reactome pathways										Analysis of proteins decreased in 9 vs. 4 and 11: BioCarta
Term	Overlap	P-value	Adjusted P-value	Odds Ratio	Combined Score	Genes		Term	Overlap	P-value	Adjusted P-value	Old P-value	Old Adjusted P-value	Odds Ratio	Combined Score	Genes
mTOR signaling pathway	5/152	4.05013e-06	0.00124744	20.5592	255.279	IRS1;PTEN;RICTOR;TSC1;MTOR		VEGFR2 mediated vascular permeability Homo sapiens R-HSA-5218920	3/27	1.06015e-05	0.0162203	0	0	69.4444	795.452	PAK1;RICTOR;MTOR		Term	Overlap	P-value	Adjusted P-value	Odds Ratio	Combined Score	Genes
Longevity regulating pathway	4/102	2.05433e-05	0.00316367	24.5098	264.534	IRS1;BAX;TSC1;MTOR		CD28 co-stimulation Homo sapiens R-HSA-389356	3/33	1.96465e-05	0.0150296	0	0	56.8182	615.773	PAK1;RICTOR;MTOR		CTCF: First Multivalent Nuclear Factor Homo sapiens h ctcfPathway	4/23	2.29101e-08	5.42968e-06	128.824	2266.24	SMAD1;PTEN;MDM2;MTOR
Autophagy	4/128	5.00915e-05	0.00514273	19.5312	193.392	IRS1;PTEN;TSC1;MTOR		Fc epsilon receptor (FCERI) signaling Homo sapiens R-HSA-2454202	6/395	3.35141e-05	0.0170922	0	0	9.49367	97.8184	PAK1;IRS1;PEA15;PTEN;RICTOR;MTOR		mTOR Signaling Pathway Homo sapiens h mTORPathway	4/24	2.74669e-08	3.25482e-06	123.457	2149.42	IRS1;PTEN;TSC1;MTOR
Breast cancer	4/147	8.58285e-05	0.00660879	17.0068	159.237	NOTCH1;PTEN;BAX;MTOR		PI-3K cascade:FGFR1 Homo sapiens R-HSA-5654689	4/122	4.15203e-05	0.0158815	0	0	20.4918	206.749	IRS1;PTEN;RICTOR;MTOR		Regulation of eIF4e and p70 S6 Kinase Homo sapiens h eif4Pathway	3/24	4.35732e-06	0.000344228	92.5926	1142.93	IRS1;PTEN;MTOR
Human papillomavirus infection	5/330	0.00016567	0.0102053	9.4697	82.4385	NOTCH1;PTEN;BAX;TSC1;MTOR		PI-3K cascade:FGFR3 Homo sapiens R-HSA-5654710	4/122	4.15203e-05	0.0127052	0	0	20.4918	206.749	IRS1;PTEN;RICTOR;MTOR		Neuroregulin receptor degredation protein-1 Controls ErbB3 receptor recycling Homo sapiens h ErbB3Pathway	1/6	0.00807363	0.212606	123.457	594.957	NRG1
Glioma	3/75	0.000232311	0.0119253	25	209.186	PTEN;BAX;MTOR		PI3K events in ERBB4 signaling Homo sapiens R-HSA-1250342	4/122	4.15203e-05	0.0105877	0	0	20.4918	206.749	IRS1;PTEN;RICTOR;MTOR		Proteolysis and Signaling Pathway of Notch Homo sapiens h notchpathway	1/6	0.00807363	0.191345	123.457	594.957	NOTCH1
Insulin resistance	3/108	0.000677673	0.0298176	17.3611	126.681	IRS1;PTEN;MTOR		PIP3 activates AKT signaling Homo sapiens R-HSA-1257604	4/122	4.15203e-05	0.00907516	0	0	20.4918	206.749	IRS1;PTEN;RICTOR;MTOR		Hypoxia and p53 in the Cardiovascular system Homo sapiens h p53hypoxiaPathway	2/21	0.000362768	0.021494	70.5467	558.853	MDM2;BAX
AMPK signaling pathway	3/120	0.000920169	0.0354265	15.625	109.234	IRS1;TSC1;MTOR		PI-3K cascade:FGFR4 Homo sapiens R-HSA-5654720	4/122	4.15203e-05	0.00794077	0	0	20.4918	206.749	IRS1;PTEN;RICTOR;MTOR		Growth Hormone Signaling Pathway Homo sapiens h ghPathway	2/22	0.000398713	0.018899	67.3401	527.089	STAT5A;IRS1
MicroRNAs in cancer	4/299	0.00126561	0.043312	8.3612	55.7876	NOTCH1;IRS1;PTEN;MTOR		PI-3K cascade:FGFR2 Homo sapiens R-HSA-5654695	4/122	4.15203e-05	0.00705846	0	0	20.4918	206.749	IRS1;PTEN;RICTOR;MTOR		Skeletal muscle hypertrophy is regulated via AKT/mTOR pathway Homo sapiens h igf1mtorpathway	2/25	0.000516518	0.0204025	59.2593	448.498	PTEN;MTOR
Insulin signaling pathway	3/137	0.0013485	0.0415339	13.6861	90.4484	IRS1;TSC1;MTOR		GAB1 signalosome Homo sapiens R-HSA-180292	4/125	4.56589e-05	0.00698581	0	0	20	199.886	IRS1;PTEN;RICTOR;MTOR		Stat3 Signaling Pathway Homo sapiens h stat3Pathway	1/8	0.0107509	0.231632	92.5926	419.701	MTOR
Prion diseases	2/35	0.00142778	0.0399778	35.7143	233.987	NOTCH1;BAX		PI3K/AKT activation Homo sapiens R-HSA-198203	4/125	4.56589e-05	0.00635074	0	0	20	199.886	IRS1;PTEN;RICTOR;MTOR		IL22 Soluble Receptor Signaling Pathway Homo sapiens h il22bppathway	1/11	0.0147537	0.291386	67.3401	283.923	STAT5A
Cellular senescence	3/160	0.00210193	0.0539495	11.7187	72.2449	PTEN;TSC1;MTOR		Role of LAT2/NTAL/LAB on calcium mobilization Homo sapiens R-HSA-2730905	4/162	0.000124967	0.0159333	0	0	15.4321	138.695	IRS1;PTEN;RICTOR;MTOR		Insulin Signaling Pathway Homo sapiens h insulinPathway	1/11	0.0147537	0.268971	67.3401	283.923	IRS1
PI3K-Akt signaling pathway	4/354	0.00234579	0.0555773	7.06215	42.7622	IRS1;PTEN;TSC1;MTOR		VEGFA-VEGFR2 Pathway Homo sapiens R-HSA-4420097	5/320	0.00014352	0.0168912	0	0	9.76562	86.4163	PAK1;IRS1;PEA15;RICTOR;MTOR		EPO Signaling Pathway Homo sapiens h epoPathway	1/11	0.0147537	0.249759	67.3401	283.923	STAT5A
Hepatocellular carcinoma	3/168	0.00241445	0.0531179	11.1607	67.2576	PTEN;BAX;MTOR		Signaling by SCF-KIT Homo sapiens R-HSA-1433557	5/325	0.000154291	0.0168618	0	0	9.61538	84.3911	IRS1;PEA15;PTEN;RICTOR;MTOR		IL 3 signaling pathway Homo sapiens h il3Pathway	1/12	0.0160845	0.254135	61.7284	254.932	STAT5A
Type II diabetes mellitus	2/46	0.00245653	0.0504407	27.1739	163.288	IRS1;MTOR		Signaling by VEGF Homo sapiens R-HSA-194138	5/328	0.000161044	0.0164265	0	0	9.52744	83.2111	PAK1;IRS1;PEA15;RICTOR;MTOR		B Cell Survival Pathway Homo sapiens h bcellsurvivalPathway	1/13	0.0174136	0.257939	56.9801	230.798	MTOR
Endometrial cancer	2/58	0.00387671	0.0746267	21.5517	119.672	PTEN;BAX		Downstream signaling of activated FGFR2 Homo sapiens R-HSA-5654696	5/329	0.000163345	0.0156198	0	0	9.49848	82.8234	IRS1;PEA15;PTEN;RICTOR;MTOR		Role of Mitochondria in Apoptotic Signaling Homo sapiens h mitochondriaPathway	1/13	0.0174136	0.242766	56.9801	230.798	BAX
Human immunodeficiency virus 1 infection	3/212	0.00464371	0.0841331	8.84434	47.5139	PAK1;BAX;MTOR		Downstream signaling of activated FGFR4 Homo sapiens R-HSA-5654716	5/329	0.000163345	0.014701	0	0	9.49848	82.8234	IRS1;PEA15;PTEN;RICTOR;MTOR		p53 Signaling Pathway Homo sapiens h p53Pathway	1/13	0.0174136	0.229279	56.9801	230.798	MDM2
Central carbon metabolism in cancer	2/65	0.00484427	0.0828909	19.2308	102.499	PTEN;MTOR		Downstream signaling of activated FGFR3 Homo sapiens R-HSA-5654708	5/329	0.000163345	0.0138843	0	0	9.49848	82.8234	IRS1;PEA15;PTEN;RICTOR;MTOR		Multiple antiapoptotic pathways from IGF-1R signaling lead to BAD phosphorylation Homo sapiens h igf1rPathway	1/13	0.0174136	0.217212	56.9801	230.798	IRS1
Adipocytokine signaling pathway	2/69	0.00544209	0.0882191	18.1159	94.4491	IRS1;MTOR		Signaling by ERBB4 Homo sapiens R-HSA-1236394	5/330	0.00016567	0.0133408	0	0	9.4697	82.4385	IRS1;PEA15;PTEN;RICTOR;MTOR		Apoptotic Signaling in Response to DNA Damage Homo sapiens h chemicalPathway	1/14	0.0187409	0.22208	52.9101	210.426	BAX
Human cytomegalovirus infection	3/225	0.00547856	0.0843698	8.33333	43.3909	BAX;TSC1;MTOR		Signaling by FGFR4 Homo sapiens R-HSA-5654743	5/332	0.000170398	0.0130355	0	0	9.41265	81.6771	IRS1;PEA15;PTEN;RICTOR;MTOR		Sumoylation by RanBP2 Regulates Transcriptional Repression Homo sapiens h ranbp2Pathway	1/14	0.0187409	0.211505	52.9101	210.426	MDM2
Melanoma	2/72	0.00591157	0.086703	17.3611	89.0772	PTEN;BAX		Downstream signaling of activated FGFR1 Homo sapiens R-HSA-5654687	5/332	0.000170398	0.0124147	0	0	9.41265	81.6771	IRS1;PEA15;PTEN;RICTOR;MTOR		IL 2 signaling pathway Homo sapiens h il2Pathway	1/14	0.0187409	0.201891	52.9101	210.426	STAT5A
p53 signaling pathway	2/72	0.00591157	0.0827619	17.3611	89.0772	PTEN;BAX		Signaling by FGFR3 Homo sapiens R-HSA-5654741	5/333	0.000172801	0.0120175	0	0	9.38438	81.3004	IRS1;PEA15;PTEN;RICTOR;MTOR		Agrin in Postsynaptic Differentiation Homo sapiens h agrPathway	2/47	0.00182745	0.0618723	31.5209	198.734	PAK1;NRG1
Pancreatic cancer	2/75	0.00639896	0.0856904	16.6667	84.1937	BAX;MTOR		Signaling by FGFR1 Homo sapiens R-HSA-5654736	5/336	0.000180164	0.0119848	0	0	9.3006	80.1864	IRS1;PEA15;PTEN;RICTOR;MTOR		IL-7 Signal Transduction Homo sapiens h il7Pathway	1/15	0.0200666	0.206773	49.3827	193.022	STAT5A
ErbB signaling pathway	2/85	0.00815079	0.104602	14.7059	70.73	PAK1;MTOR		Downstream signal transduction Homo sapiens R-HSA-186763	5/341	0.000192966	0.0123016	0	0	9.16422	78.3815	IRS1;PEA15;PTEN;RICTOR;MTOR		PTEN dependent cell cycle arrest and apoptosis Homo sapiens h ptenPathway	1/15	0.0200666	0.198157	49.3827	193.022	PTEN
Colorectal cancer	2/86	0.00833657	0.102707	14.5349	69.58	BAX;MTOR		DAP12 signaling Homo sapiens R-HSA-2424491	5/344	0.000200975	0.0122997	0	0	9.0843	77.3286	IRS1;PEA15;PTEN;RICTOR;MTOR		IL-2 Receptor Beta Chain in T cell Activation Homo sapiens h il2rbPathway	2/49	0.00198475	0.0587982	30.2343	188.126	STAT5A;IRS1
Small cell lung cancer	2/93	0.00968999	0.114789	13.4409	62.3207	PTEN;BAX		Costimulation by the CD28 family Homo sapiens R-HSA-388841	3/72	0.000205853	0.0121136	0	0	26.0417	221.051	PAK1;RICTOR;MTOR		Role of PI3K subunit p85 in regulation of Actin Organization and Cell Migration Homo sapiens h cdc42racPathway	1/16	0.0213905	0.202782	46.2963	178	PAK1
Pathways in cancer	4/530	0.00973899	0.111097	4.71698	21.8473	NOTCH1;PTEN;BAX;MTOR		Transcriptional Regulation by TP53 Homo sapiens R-HSA-3700989	5/348	0.000212047	0.012016	0	0	8.97989	75.9582	PTEN;BAX;RICTOR;TSC1;MTOR		The IGF-1 Receptor and Longevity Homo sapiens h longevityPathway	1/16	0.0213905	0.194982	46.2963	178	IRS1
Prostate cancer	2/97	0.0105044	0.115549	12.8866	58.7108	PTEN;MTOR		Signaling by EGFR Homo sapiens R-HSA-177929	5/355	0.000232537	0.0127065	0	0	8.80282	73.6484	IRS1;PEA15;PTEN;RICTOR;MTOR		Regulation of cell cycle progression by Plk3 Homo sapiens h plk3Pathway	1/18	0.0240331	0.210957	41.1523	153.429	BAX
Choline metabolism in cancer	2/99	0.0109227	0.116006	12.6263	57.0318	TSC1;MTOR		Downstream signaling events of B Cell Receptor (BCR) Homo sapiens R-HSA-1168372	4/192	0.00023983	0.0126531	0	0	13.0208	108.536	IRS1;PTEN;RICTOR;MTOR		ATM Signaling Pathway Homo sapiens h atmPathway	1/18	0.0240331	0.203423	41.1523	153.429	MDM2
Thyroid hormone signaling pathway	2/116	0.0147675	0.151613	10.7759	45.4238	NOTCH1;MTOR		DAP12 interactions Homo sapiens R-HSA-2172127	5/359	0.000244906	0.0124902	0	0	8.70474	72.3767	IRS1;PEA15;PTEN;RICTOR;MTOR		FAS signaling pathway ( CD95 ) Homo sapiens h fasPathway	1/20	0.0266688	0.217949	37.037	134.232	PAK1
Sphingolipid signaling pathway	2/119	0.0154985	0.153985	10.5042	43.7712	PTEN;BAX		Signaling by FGFR2 Homo sapiens R-HSA-5654738	5/361	0.000251275	0.0124016	0	0	8.65651	71.7535	IRS1;PEA15;PTEN;RICTOR;MTOR		IGF-1 Signaling Pathway Homo sapiens h igf1Pathway	1/20	0.0266688	0.210684	37.037	134.232	IRS1
Neurotrophin signaling pathway	2/119	0.0154985	0.149173	10.5042	43.7712	IRS1;BAX		Signaling by PDGF Homo sapiens R-HSA-186797	5/364	0.000261065	0.0124822	0	0	8.58516	70.834	IRS1;PEA15;PTEN;RICTOR;MTOR		Phosphoinositides and their downstream targets. Homo sapiens h ptdinsPathway	1/21	0.0279842	0.213943	35.2734	126.142	GSK3A
FoxO signaling pathway	2/132	0.0188417	0.175855	9.4697	37.6107	IRS1;PTEN		Signaling by FGFR Homo sapiens R-HSA-190236	5/366	0.000267752	0.0124139	0	0	8.53825	70.231	IRS1;PEA15;PTEN;RICTOR;MTOR		Inhibition of Cellular Proliferation by Gleevec Homo sapiens h gleevecpathway	1/22	0.0292977	0.216986	33.67	118.863	STAT5A
Phospholipase D signaling pathway	2/148	0.0233339	0.211378	8.44595	31.7386	TSC1;MTOR		PI3K Cascade Homo sapiens R-HSA-109704	3/79	0.000270882	0.0121897	0	0	23.7342	194.948	IRS1;TSC1;MTOR		Cell Cycle: G2/M Checkpoint Homo sapiens h g2Pathway	1/22	0.0292977	0.210411	33.67	118.863	MDM2
Non-alcoholic fatty liver disease (NAFLD)	2/149	0.023628	0.207927	8.38926	31.4205	IRS1;BAX		NGF signalling via TRKA from the plasma membrane Homo sapiens R-HSA-187037	5/374	0.000295813	0.0129312	0	0	8.35561	67.8959	IRS1;PEA15;PTEN;RICTOR;MTOR		Ras-Independent pathway in NK cell-mediated cytotoxicity Homo sapiens h nkcellsPathway	1/22	0.0292977	0.204223	33.67	118.863	PAK1
Gastric cancer	2/149	0.023628	0.202151	8.38926	31.4205	BAX;MTOR		TP53 Regulates Metabolic Genes Homo sapiens R-HSA-5628897	3/84	0.000324626	0.0137966	0	0	22.3214	179.304	PTEN;TSC1;MTOR		Regulation of BAD phosphorylation Homo sapiens h badPathway	1/23	0.0306096	0.207271	32.2061	112.285	BAX
Hippo signaling pathway	2/160	0.0269639	0.224456	7.8125	28.2286	SMAD1;PAK1		PI3K/AKT Signaling in Cancer Homo sapiens R-HSA-2219528	3/86	0.000347909	0.0143865	0	0	21.8023	173.624	IRS1;RICTOR;MTOR		Tumor Suppressor Arf Inhibits Ribosomal Biogenesis Homo sapiens h arfPathway	1/23	0.0306096	0.201513	32.2061	112.285	MDM2
Kaposi sarcoma-associated herpesvirus infection	2/186	0.0355491	0.288135	6.72043	22.425	BAX;MTOR		Signaling by the B Cell Receptor (BCR) Homo sapiens R-HSA-983705	4/233	0.000499586	0.0201149	0	0	10.7296	81.5636	IRS1;PTEN;RICTOR;MTOR		Segmentation Clock Homo sapiens h hesPathway	1/24	0.0319198	0.204459	30.8642	106.313	NOTCH1
Transcriptional misregulation in cancer	2/186	0.0355491	0.280747	6.72043	22.425	SMAD1;BAX		RHO GTPases activate PAKs Homo sapiens R-HSA-5627123	2/21	0.000511011	0.0200474	0	0	59.5238	451.138	PAK1;MYH11		TPO Signaling Pathway Homo sapiens h TPOPathway	1/24	0.0319198	0.199079	30.8642	106.313	STAT5A
Focal adhesion	2/199	0.0401894	0.309458	6.28141	20.1894	PAK1;PTEN		CD28 dependent PI3K/Akt signaling Homo sapiens R-HSA-389357	2/22	0.000561552	0.0214794	0	0	56.8182	425.273	RICTOR;MTOR		Links between Pyk2 and Map Kinases Homo sapiens h pyk2Pathway	1/26	0.0345351	0.209867	28.49	95.8912	PAK1
Proteoglycans in cancer	2/201	0.0409229	0.307421	6.21891	19.876	PAK1;MTOR		Signalling by NGF Homo sapiens R-HSA-166520	5/450	0.00068772	0.0256637	0	0	6.94444	50.5703	IRS1;PEA15;PTEN;RICTOR;MTOR		ALK in cardiac myocytes Homo sapiens h alkPathway	1/27	0.0358401	0.212353	27.4348	91.322	SMAD1
Herpes simplex virus 1 infection	3/492	0.0433207	0.317685	3.81098	11.9631	BAX;TSC1;MTOR		Constitutive Signaling by AKT1 E17K in Cancer Homo sapiens R-HSA-5674400	2/25	0.000727107	0.0264875	0	0	50	361.322	RICTOR;MTOR		Influence of Ras and Rho proteins on G1 to S Transition Homo sapiens h RacCycDPathway	1/28	0.0371435	0.214708	26.455	87.1155	PAK1
Human T-cell leukemia virus 1 infection	2/219	0.0477495	0.342019	5.70776	17.3618	PTEN;BAX		Energy dependent regulation of mTOR by LKB1-AMPK Homo sapiens R-HSA-380972	2/28	0.000913416	0.0325006	0	0	44.6429	312.425	TSC1;MTOR		fMLP induced chemokine gene expression in HMC-1 cells Homo sapiens h fMLPpathway	1/30	0.0397452	0.224276	24.6914	79.6362	PAK1
								IRS-mediated signalling Homo sapiens R-HSA-112399	4/284	0.00104643	0.0363872	0	0	8.80282	60.4082	IRS1;PEA15;TSC1;MTOR		Ceramide Signaling Pathway Homo sapiens h ceramidePathway	1/33	0.043635	0.2405	22.4467	70.3007	BAX
								Insulin receptor signalling cascade Homo sapiens R-HSA-74751	4/287	0.00108794	0.0369898	0	0	8.7108	59.4379	IRS1;PEA15;TSC1;MTOR		Bioactive Peptide Induced Signaling Pathway Homo sapiens h biopeptidesPathway	1/33	0.043635	0.235034	22.4467	70.3007	STAT5A
								IGF1R signaling cascade Homo sapiens R-HSA-2428924	4/288	0.00110203	0.0366543	0	0	8.68056	59.1198	IRS1;PEA15;TSC1;MTOR		Angiotensin II mediated activation of JNK Pathway via Pyk2 dependent signaling Homo sapiens h At1rPathway	1/34	0.0449282	0.236622	21.7865	67.5967	PAK1
								Signaling by Type 1 Insulin-like Growth Factor 1 Receptor (IGF1R) Homo sapiens R-HSA-2404192	4/288	0.00110203	0.0358745	0	0	8.68056	59.1198	IRS1;PEA15;TSC1;MTOR		Rac 1 cell motility signaling pathway Homo sapiens h rac1Pathway	1/36	0.0475096	0.244778	20.5761	62.6919	PAK1
								IRS-related events triggered by IGF1R Homo sapiens R-HSA-2428928	4/288	0.00110203	0.0351271	0	0	8.68056	59.1198	IRS1;PEA15;TSC1;MTOR		Inactivation of Gsk3 by AKT causes accumulation of b-catenin in Alveolar Macrophages Homo sapiens h gsk3Pathway	1/39	0.0513691	0.259031	18.9934	56.3859	GJA1
								Diseases of signal transduction Homo sapiens R-HSA-5663202	4/288	0.00110203	0.0344102	0	0	8.68056	59.1198	NOTCH1;IRS1;RICTOR;MTOR		Mechanism of Gene Regulation by Peroxisome Proliferators via PPARa Homo sapiens h pparaPathway	1/52	0.0679203	0.335356	14.245	38.3108	STAT5A
								Regulation of TP53 Degradation Homo sapiens R-HSA-6804757	2/35	0.00142778	0.04369	0	0	35.7143	233.987	RICTOR;MTOR		HIV-1 Nef: negative effector of Fas and TNF Homo sapiens h HivnefPathway	1/53	0.0691818	0.334614	13.9762	37.3308	MDM2
								Signaling by Insulin receptor Homo sapiens R-HSA-74752	4/311	0.00146274	0.0438823	0	0	8.03859	52.4714	IRS1;PEA15;TSC1;MTOR		MAPKinase Signaling Pathway Homo sapiens h mapkPathway	1/56	0.0729567	0.345815	13.2275	34.6282	PAK1
								Regulation of TP53 Expression and Degradation Homo sapiens R-HSA-6806003	2/36	0.00151026	0.0444365	0	0	34.7222	225.537	RICTOR;MTOR
								Innate Immune System Homo sapiens R-HSA-168249	6/807	0.00156192	0.0450893	0	0	4.64684	30.0271	PAK1;IRS1;PEA15;PTEN;RICTOR;MTOR
								Generic Transcription Pathway Homo sapiens R-HSA-212436	6/812	0.00161193	0.0456714	0	0	4.61823	29.6967	NOTCH1;PTEN;BAX;RICTOR;TSC1;MTOR
								mTOR signalling Homo sapiens R-HSA-165159	2/39	0.00177105	0.0492673	0	0	32.0513	203.083	TSC1;MTOR
								PKB-mediated events Homo sapiens R-HSA-109703	2/40	0.0018624	0.0508835	0	0	31.25	196.434	TSC1;MTOR
								Signal Transduction Homo sapiens R-HSA-162582	10/2465	0.00392406	0.10533	0	0	2.5355	14.0482	SMAD1;PAK1;NOTCH1;IRS1;PEA15;PTEN;MYH11;RICTOR;TSC1;MTOR
								Semaphorin interactions Homo sapiens R-HSA-373755	2/67	0.00513913	0.135567	0	0	18.6567	98.3371	PAK1;MYH11
								Macroautophagy Homo sapiens R-HSA-1632852	2/67	0.00513913	0.133269	0	0	18.6567	98.3371	TSC1;MTOR
								Adaptive Immune System Homo sapiens R-HSA-1280218	5/762	0.00679044	0.173156	0	0	4.10105	20.4734	PAK1;IRS1;PTEN;RICTOR;MTOR
								Developmental Biology Homo sapiens R-HSA-1266738	5/786	0.00772007	0.193634	0	0	3.97583	19.3382	PAK1;NOTCH1;IRS1;PEA15;MYH11
								IRS activation Homo sapiens R-HSA-74713	1/5	0.00797515	0.196806	0	0	125	603.928	IRS1
								Loss of Function of FBXW7 in Cancer and NOTCH1 Signaling Homo sapiens R-HSA-2644607	1/5	0.00797515	0.193682	0	0	125	603.928	NOTCH1
								FBXW7 Mutants and NOTCH1 in Cancer Homo sapiens R-HSA-2644605	1/5	0.00797515	0.190656	0	0	125	603.928	NOTCH1
								Axon guidance Homo sapiens R-HSA-422475	4/515	0.00882591	0.207748	0	0	4.85437	22.9615	PAK1;IRS1;PEA15;MYH11
								Negative regulation of the PI3K/AKT network Homo sapiens R-HSA-199418	2/90	0.00909867	0.210924	0	0	13.8889	65.2726	IRS1;PTEN
								Acyl chain remodeling of CL Homo sapiens R-HSA-1482798	1/6	0.00956277	0.218374	0	0	104.167	484.362	TAZ
								Pre-NOTCH Processing in the Endoplasmic Reticulum Homo sapiens R-HSA-1912399	1/6	0.00956277	0.215162	0	0	104.167	484.362	NOTCH1
								EPH-Ephrin signaling Homo sapiens R-HSA-2682334	2/95	0.0100935	0.223812	0	0	13.1579	60.4719	PAK1;MYH11
								MAPK family signaling cascades Homo sapiens R-HSA-5683057	3/284	0.0103671	0.226594	0	0	6.60211	30.1659	PAK1;IRS1;PEA15
								FCERI mediated MAPK activation Homo sapiens R-HSA-2871796	3/289	0.0108676	0.23419	0	0	6.48789	29.338	PAK1;IRS1;PEA15
								Regulation of gene expression in late stage (branching morphogenesis) pancreatic bud precursor cells Homo sapiens R-HSA-210744	1/7	0.0111479	0.236894	0	0	89.2857	401.473	NOTCH1
								Signaling by NOTCH1 t(7;9)(NOTCH1:M1580 K2555) Translocation Mutant Homo sapiens R-HSA-2660825	1/7	0.0111479	0.233649	0	0	89.2857	401.473	NOTCH1
								Constitutive Signaling by NOTCH1 t(7;9)(NOTCH1:M1580 K2555) Translocation Mutant Homo sapiens R-HSA-2660826	1/7	0.0111479	0.230491	0	0	89.2857	401.473	NOTCH1
								A third proteolytic cleavage releases NICD Homo sapiens R-HSA-157212	1/9	0.0143109	0.291942	0	0	69.4444	294.912	NOTCH1
								TCR signaling Homo sapiens R-HSA-202403	2/118	0.0152531	0.307069	0	0	10.5932	44.3112	PAK1;PTEN
								Signal attenuation Homo sapiens R-HSA-74749	1/10	0.0158887	0.315711	0	0	62.5	258.884	IRS1
								DSCAM interactions Homo sapiens R-HSA-376172	1/11	0.0174641	0.342564	0	0	56.8182	229.978	PAK1
								CD28 dependent Vav1 pathway Homo sapiens R-HSA-389359	1/12	0.019037	0.368691	0	0	52.0833	206.321	PAK1
								NICD traffics to nucleus Homo sapiens R-HSA-157052	1/13	0.0206075	0.394118	0	0	48.0769	186.64	NOTCH1
								Notch-HLH transcription pathway Homo sapiens R-HSA-350054	1/13	0.0206075	0.389252	0	0	48.0769	186.64	NOTCH1
								Activation of Rac Homo sapiens R-HSA-428540	1/14	0.0221755	0.413762	0	0	44.6429	170.034	PAK1
								Receptor-ligand binding initiates the second proteolytic cleavage of Notch receptor Homo sapiens R-HSA-156988	1/14	0.0221755	0.408777	0	0	44.6429	170.034	NOTCH1
								Constitutive Signaling by NOTCH1 HD Domain Mutants Homo sapiens R-HSA-2691232	1/15	0.0237411	0.432427	0	0	41.6667	155.856	NOTCH1
								Signaling by NOTCH1 HD Domain Mutants in Cancer Homo sapiens R-HSA-2691230	1/15	0.0237411	0.42734	0	0	41.6667	155.856	NOTCH1
								Regulation of TP53 Activity Homo sapiens R-HSA-5633007	2/151	0.0242209	0.430907	0	0	8.27815	30.7992	RICTOR;MTOR
								Sema3A PAK dependent Axon repulsion Homo sapiens R-HSA-399954	1/16	0.0253043	0.445006	0	0	39.0625	143.624	PAK1
								RHO GTPases activate CIT Homo sapiens R-HSA-5625900	1/16	0.0253043	0.43995	0	0	39.0625	143.624	MYH11
								RHO GTPases Activate ROCKs Homo sapiens R-HSA-5627117	1/17	0.026865	0.461837	0	0	36.7647	132.975	MYH11
								Phospholipid metabolism Homo sapiens R-HSA-1483257	2/161	0.0272762	0.463695	0	0	7.76398	27.9638	PTEN;TAZ
								Disease Homo sapiens R-HSA-1643685	4/725	0.0275313	0.462889	0	0	3.44828	12.3877	NOTCH1;IRS1;RICTOR;MTOR
								TP53 Regulates Transcription of Genes Involved in G2 Cell Cycle Arrest Homo sapiens R-HSA-6804114	1/18	0.0284234	0.472693	0	0	34.7222	123.63	BAX
								Pre-NOTCH Processing in Golgi Homo sapiens R-HSA-1912420	1/18	0.0284234	0.46761	0	0	34.7222	123.63	NOTCH1
								TP53 Regulates Transcription of Genes Involved in Cytochrome C Release Homo sapiens R-HSA-6803204	1/19	0.0299793	0.487961	0	0	32.8947	115.37	BAX
								Ephrin signaling Homo sapiens R-HSA-3928664	1/19	0.0299793	0.482824	0	0	32.8947	115.37	PAK1
								CD209 (DC-SIGN) signaling Homo sapiens R-HSA-5621575	1/21	0.0330839	0.527275	0	0	29.7619	101.45	PAK1
								Signal transduction by L1 Homo sapiens R-HSA-445144	1/21	0.0330839	0.521839	0	0	29.7619	101.45	PAK1
								Immune System Homo sapiens R-HSA-168256	6/1547	0.0337497	0.526908	0	0	2.42405	8.21457	PAK1;IRS1;PEA15;PTEN;RICTOR;MTOR
								mTORC1-mediated signalling Homo sapiens R-HSA-166208	1/22	0.0346326	0.535231	0	0	28.4091	95.5386	MTOR
								Signaling by BMP Homo sapiens R-HSA-201451	1/23	0.0361789	0.553537	0	0	27.1739	90.1978	SMAD1
								RAF-independent MAPK1/3 activation Homo sapiens R-HSA-112409	1/23	0.0361789	0.548056	0	0	27.1739	90.1978	PEA15
								Sema4D induced cell migration and growth-cone collapse Homo sapiens R-HSA-416572	1/24	0.0377227	0.565841	0	0	26.0417	85.3514	MYH11
								Growth hormone receptor signaling Homo sapiens R-HSA-982772	1/24	0.0377227	0.560348	0	0	26.0417	85.3514	IRS1
								Synthesis of IP3 and IP4 in the cytosol Homo sapiens R-HSA-1855204	1/25	0.0392642	0.577637	0	0	25	80.936	PTEN
								Gene Expression Homo sapiens R-HSA-74160	6/1631	0.0421408	0.614052	0	0	2.2992	7.28097	NOTCH1;PTEN;BAX;RICTOR;TSC1;MTOR
								Sema4D in semaphorin signaling Homo sapiens R-HSA-400685	1/27	0.04234	0.611135	0	0	23.1481	73.195	MYH11
								Activated NOTCH1 Transmits Signal to the Nucleus Homo sapiens R-HSA-2122948	1/30	0.0469359	0.671139	0	0	20.8333	63.7286	NOTCH1
								Signaling by Robo receptor Homo sapiens R-HSA-376176	1/32	0.0499879	0.708162	0	0	19.5312	58.5151	PAK1
								Regulation of beta-cell development Homo sapiens R-HSA-186712	1/32	0.0499879	0.701665	0	0	19.5312	58.5151	NOTCH1
