# Supplementary material for: Modeling Heterogeneity of Triple‐Negative Breast Cancer Uncovers a Novel Combinatorial Treatment Overcoming Primary Drug Resistance
Source: Adv Sci (Weinh). 2020 Dec 16;8(3):2003049. doi: 10.1002/advs.202003049 (PMC7856896; doi:10.1002/advs.202003049)
Supplement: Supplementary file 6 — Supplemental Table 5 [file ADVS-8-2003049-s006.xlsx]

## Sheet: sheet1
Table S5. Comparison of RPPA outcomes of MMTV-R26Met cells and tumors belonging to “subtype A” versus “subtype B”.
Cluster 4 (cluster with subtype A) vs. cluster 3 (cluster with subtype B)
Protein	logFC	AveExpr	t	P.Value	adj.P.Val
PAR	1.13147	0.31707	3.33096	0.00295634	0.0415295
ARID1A	0.625451	0.0859351	4.06278	0.000495924	0.0285815
Histone-H3	0.616463	0.36057	3.05465	0.00569612	0.0573317
XRCC1	0.550487	0.14892	6.79696	6.87295e-07	0.000169762
ATM	0.481253	0.138604	3.42209	0.00237454	0.0415295
E-Cadherin	0.443419	0.169894	2.34252	0.0283516	0.102436
VASP	0.430123	0.116932	2.90667	0.00804202	0.0620744
Rictor	0.402752	0.381529	3.06034	0.00562065	0.0573317
P-Cadherin	0.400019	0.0334093	1.90932	0.0690093	0.179025
eIF4G	0.398827	0.0164296	3.67933	0.0012718	0.039258
RBM15	0.374286	0.0558702	3.58785	0.00158939	0.039258
CDK1	0.367319	0.234911	2.64661	0.0145488	0.0764587
53BP1	0.348198	0.102919	2.69173	0.0131446	0.0718939
TAZ	0.340197	-0.00597078	3.04674	0.0058028	0.0573317
4E-BP1	0.333041	0.145576	3.32578	0.00299327	0.0415295
Stat3	0.328124	0.0928596	3.00729	0.0063644	0.0582225
beta-Catenin	0.324496	0.0162367	2.14318	0.043113	0.129865
Claudin-7	0.316824	0.177934	2.56271	0.0175428	0.0840564
ACC1	0.31187	-0.291949	1.68944	0.104897	0.239903
WIPI1	0.287525	0.116928	2.93782	0.00748208	0.060638
Notch1	0.256416	0.0348844	2.15055	0.0424624	0.129484
Rad50	0.252598	0.0485918	2.93049	0.00761043	0.060638
MERIT40_pS29	0.236574	0.0348573	2.88779	0.00840075	0.0628783
GCN5L2	0.228901	0.140008	2.54648	0.0181848	0.0840564
FASN	0.223324	-0.228073	1.47483	0.154066	0.31192
DM-K9-Histone-H3	0.221614	0.0792837	3.47929	0.0020682	0.0415295
PARP	0.21735	0.175491	2.17076	0.040723	0.125732
DM-Histone-H3	0.21678	0.00157287	2.79348	0.0104327	0.0675028
TUFM	0.215179	-0.129512	3.42726	0.00234513	0.0415295
Bim	0.208428	0.120133	2.00883	0.0566601	0.155501
4E-BP1_pS65	0.207393	0.196371	2.61142	0.0157408	0.0793463
Bax	0.205523	0.0459626	2.36258	0.0271577	0.100119
Caspase-3	0.203513	0.053363	3.11591	0.00493146	0.0573317
Rab25	0.19528	0.053111	2.9428	0.00739596	0.060638
DUSP4	0.192819	-0.034058	1.63052	0.116863	0.256081
ER-alpha_pS118	0.191709	-0.00970657	4.01451	0.000558622	0.0285815
Gab2	0.187292	0.22094	2.0275	0.0545749	0.151461
c-Jun_pS73	0.187168	0.166271	1.58304	0.12732	0.275036
p70-S6K1	0.185401	0.148748	1.94173	0.0647494	0.173838
Bcl-xL	0.18301	-0.00453592	2.37707	0.0263241	0.098516
B-Raf	0.182396	0.119589	2.17627	0.0402599	0.125732
AR	0.179985	-0.180183	1.7216	0.0988159	0.23026
IR-b	0.178742	0.117984	1.76347	0.0913511	0.220576
PAK1	0.177609	0.0452871	1.9694	0.0612968	0.166377
RIP	0.172828	-0.103134	1.44931	0.160998	0.318132
VEGFR-2	0.170852	0.112644	1.91996	0.0675841	0.179025
Smad3	0.163193	-0.0207871	2.98656	0.00667987	0.058926
Myt1	0.147849	-0.0118133	2.62559	0.0152504	0.0784761
Hexokinase-II	0.146195	-0.0752403	3.06556	0.00555211	0.0573317
AMPK_pT172	0.145741	0.00744933	1.5017	0.14703	0.300136
DJ-1	0.141801	0.0489347	1.20365	0.241194	0.425535
Merlin	0.13962	-0.0647313	1.65167	0.112443	0.252485
Connexin-43	0.133795	0.0121025	0.85322	0.402498	0.591109
SOD2	0.132995	-0.0158534	2.52989	0.0188637	0.084715
ATR_pS428	0.131701	-0.0822292	2.18948	0.0391689	0.124035
MIF	0.126377	0.113733	2.48306	0.0209097	0.0890464
Smad1	0.126119	0.0125196	1.80355	0.0846632	0.207048
p27_pT198	0.12259	-0.0775066	2.44018	0.0229618	0.0945261
Chk2_pT68	0.121915	0.0296161	1.22432	0.233454	0.417848
GATA6	0.11837	-0.0708088	1.84907	0.0775839	0.195543
mTOR	0.112892	0.0728351	1.26319	0.21941	0.404435
b-Catenin_pT41_S45	0.112507	0.0870738	1.43335	0.165459	0.324353
A-Raf	0.111316	0.0495721	1.90647	0.0693948	0.179025
Notch3	0.11089	0.0179976	2.52037	0.0192636	0.0849662
c-Kit	0.109967	-0.0346328	2.54173	0.0183767	0.0840564
CD4	0.109381	-0.154372	1.72318	0.0985256	0.23026
Raptor	0.106089	0.0743287	1.27075	0.216756	0.402546
cdc25C	0.105267	-0.0550074	1.08708	0.288471	0.478204
c-Myc	0.104214	0.112002	1.155	0.260169	0.446262
IRS1	0.101347	0.0292407	0.925277	0.364606	0.554974
WIPI2	0.1013	-0.198276	1.07082	0.295562	0.480288
EGFR	0.0993254	0.119656	1.52661	0.140745	0.292136
C-Raf	0.097531	-0.0158396	1.73151	0.0970041	0.23026
RPA32_pS4_S8	0.0972461	0.00306457	1.0774	0.292676	0.480288
Bid	0.0926517	-0.0289827	1.31589	0.201414	0.379765
Tyro3	0.0909326	-0.0275295	1.82594	0.0811143	0.201256
IGFRb	0.0857663	0.0774075	0.529761	0.601448	0.773153
SDHA	0.0831406	-0.0625461	1.32574	0.198182	0.376546
Glutaminase	0.0822607	-0.0878491	1.09636	0.284478	0.474771
MEK1_pS217_S221	0.079621	-0.0247615	1.75982	0.0919811	0.220576
eIF4E	0.0763874	-0.0104446	0.6724	0.508152	0.697298
PI3K-p110-a	0.0762631	0.0773417	1.63026	0.116918	0.256081
YAP	0.0729618	-0.0114551	1.11595	0.276177	0.467232
HER3_pY1289	0.0713367	-0.0242126	1.11057	0.27844	0.467855
LRP6_pS1490	0.0704037	0.0860639	0.949516	0.352411	0.546734
STAT5-alpha	0.0701512	0.0335454	0.374359	0.71163	0.845013
AMPK-a2_pS345	0.0671482	-0.0243644	1.2246	0.233348	0.417848
STING	0.0663735	0.118336	0.310674	0.758898	0.871851
JNK2	0.0661886	0.0509504	0.825831	0.41754	0.603114
c-Abl	0.0654399	-0.0534208	0.9741	0.340328	0.535421
PR	0.064823	0.000359715	1.17162	0.253565	0.438103
PTEN	0.064072	0.00339786	0.632158	0.533633	0.720259
G6PD	0.0562121	-0.0405422	0.41671	0.680826	0.830483
cIAP	0.0542717	-0.0154717	0.94158	0.356373	0.546734
p27-Kip-1	0.0533393	0.0575981	1.12713	0.271522	0.462524
AMPK_alpha	0.0471129	0.106793	0.689381	0.497607	0.694401
Atg3	0.0464146	-0.159205	0.553954	0.585055	0.76306
UBAC1	0.0463992	-0.0899037	0.658319	0.51699	0.705506
Rad51	0.0461573	-0.0949432	0.605841	0.550662	0.739204
PKC-alpha	0.0459537	0.193948	0.274739	0.786015	0.880696
eIF4E_pS209	0.045378	-0.0631162	0.945002	0.354661	0.546734
NAPSIN-A	0.044088	-0.0234169	0.791903	0.436658	0.623437
Axl	0.0428125	-0.0614344	0.507958	0.616409	0.776802
FoxM1	0.0392655	-0.00261164	0.451163	0.656175	0.810376
Creb	0.0364448	-0.0330347	0.922075	0.366238	0.554974
eEF2	0.0353992	-0.0115659	0.298964	0.767702	0.873836
D-a-Tubulin	0.0337371	-0.0371452	0.511837	0.613735	0.776802
JNK_pT183_pY185	0.0319929	0.00117222	0.588901	0.561774	0.746011
BRD4	0.0308607	0.00609052	0.651368	0.521384	0.707592
PDHK1	0.0255247	-0.0481166	0.536905	0.596584	0.771499
Granzyme-B	0.0253177	-0.131034	0.258625	0.798267	0.883499
COG3	0.0229926	0.0297644	0.344984	0.733299	0.8625
XPF	0.0205103	-0.0346966	0.4101	0.685598	0.830483
Bak	0.01909	-0.0570662	0.23899	0.813269	0.883499
FAK	0.0190228	-0.133813	0.196817	0.845731	0.908208
NF-kB-p65_pS536	0.0182657	0.0282627	0.192106	0.849376	0.908208
FoxO3a	0.0177941	-0.0865903	0.384539	0.704177	0.844329
PKC-delta_pS664	0.0171342	0.0161086	0.389313	0.700692	0.844249
N-Cadherin	0.0156041	-0.0350948	0.253208	0.802398	0.883499
Jak2	0.0116929	-0.0562983	0.156208	0.877257	0.915929
PAICS	0.00919904	0.068113	0.0787918	0.937892	0.959939
IGFBP2	0.00276614	0.0294213	0.0262702	0.979273	0.987267
EGFR_pY1173	0.00199778	0.00685369	0.0482305	0.961957	0.975718
HSP70	-0.000936083	0.127176	-0.0101812	0.991966	0.991966
MDM2_pS166	-0.00151658	0.254129	-0.0203226	0.983965	0.987964
14-3-3_zeta	-0.00261685	0.137639	-0.0458068	0.963867	0.975718
Shc_pY317	-0.00873317	0.0301483	-0.075468	0.940507	0.959939
Stat3_pY705	-0.00941532	0.0686024	-0.165309	0.870172	0.915929
PI3K-p85	-0.00966977	0.0713216	-0.0953131	0.924907	0.951883
Aurora-B	-0.00969847	0.01747	-0.172904	0.864267	0.915929
CD134	-0.00977529	-0.149679	-0.174504	0.863025	0.915929
INPP4b	-0.0101661	-0.0663281	-0.239445	0.812921	0.883499
PDK1_pS241	-0.0138307	0.111296	-0.154168	0.878847	0.915929
Stathmin	-0.015549	0.00876482	-0.256894	0.799587	0.883499
TIGAR	-0.0159195	0.00865811	-0.224538	0.824358	0.889155
PRAS40_pT246	-0.016484	0.103528	-0.118804	0.906481	0.94076
2020-10-04	-0.018192	-0.0377163	-0.287525	0.776333	0.87559
p53	-0.0197472	-0.041495	-0.416099	0.681266	0.830483
PAK4	-0.0209306	-0.0564756	-0.326513	0.747044	0.871819
Cdc2_pY15	-0.0218323	-0.0437417	-0.319599	0.752211	0.871851
Cyclin_D1	-0.0221704	0.0211284	-0.29165	0.773217	0.87559
14-3-3_beta	-0.0229525	-0.0765912	-0.369754	0.715011	0.845013
HER3	-0.0229907	-0.0146603	-0.241092	0.811659	0.883499
PREX1	-0.0237817	0.00370865	-0.324854	0.748282	0.871819
HES1	-0.0238137	0.040922	-0.156022	0.877402	0.915929
Wee1_pS642	-0.0282887	-0.0582548	-0.473985	0.640062	0.794448
Rab11	-0.034698	0.000684914	-0.573968	0.571663	0.755085
TSC1	-0.034746	0.084765	-0.409675	0.685905	0.830483
PDGFR-b	-0.0348382	0.2736	-0.0990854	0.921945	0.951883
ATM_pS1981	-0.036715	-0.0181914	-0.710529	0.484651	0.68405
GCLM	-0.0374724	-0.0844496	-0.892258	0.381666	0.569589
RSK	-0.0377171	0.0447656	-0.371426	0.713783	0.845013
PEA15	-0.039971	0.100227	-0.486552	0.631265	0.787487
Glutamate-D1-2	-0.0400498	0.00651805	-0.272136	0.787991	0.880696
Cox2	-0.043522	-0.0368758	-0.51248	0.613292	0.776802
IGF1R_pY1135_Y1136	-0.0443025	-0.0292372	-0.890095	0.382801	0.569589
Src_pY416	-0.0457578	0.167119	-0.23603	0.815537	0.883499
Wee1	-0.046594	0.0202702	-0.304983	0.763173	0.872702
LC3A-B	-0.0469901	-0.0407871	-0.551112	0.586969	0.76306
FOXO3a_pS318_S321	-0.0480158	0.128513	-0.869257	0.393853	0.582525
MMP2	-0.0489446	-0.00699533	-1.00785	0.324206	0.522199
Tuberin_pT1462	-0.0490246	-0.0744172	-0.600812	0.553949	0.739597
FAK_pY397	-0.0565941	0.09564	-0.492384	0.627201	0.78639
Ets-1	-0.0581463	-0.0496285	-0.968773	0.342922	0.536087
Mcl-1	-0.0605019	0.100712	-0.680021	0.503404	0.696483
Beclin	-0.065759	-0.0428242	-1.22691	0.232495	0.417848
p16_INK4a	-0.068892	0.0593482	-0.55142	0.586762	0.76306
B7-H4	-0.0717775	-0.0254777	-1.36892	0.184489	0.358809
PKM2	-0.0766785	0.0484725	-0.314296	0.756182	0.871851
p44-42-MAPK	-0.0777319	2.20699e-05	-1.07351	0.294382	0.480288
MCT4	-0.0805149	0.000677824	-0.525844	0.604124	0.773153
Slfn11	-0.0824685	-0.0769721	-1.23643	0.229005	0.417848
Elk1_pS383	-0.0898376	-0.0110248	-1.51092	0.144678	0.297795
Tuberin	-0.0916281	0.00862406	-0.900705	0.377252	0.568178
TTF1	-0.0940587	-0.0691308	-1.46065	0.157888	0.317038
PKA-a	-0.0945837	0.0742455	-1.00492	0.325582	0.522199
Heregulin	-0.0977049	-0.0312672	-1.69577	0.103677	0.239329
Gys	-0.104087	-0.0146164	-0.747776	0.462313	0.656272
Jagged1	-0.105301	0.0592771	-1.89412	0.0710898	0.181022
PLC-gamma2_pY759	-0.108925	0.143497	-1.57983	0.128053	0.275036
Caspase-7_cleavedD198	-0.11207	0.0887793	-0.849643	0.404443	0.591109
HER2_pY1248	-0.116826	-0.028885	-2.84922	0.00918144	0.0667005
Akt	-0.117356	0.0629356	-1.20863	0.239309	0.425248
ERCC5	-0.124314	0.0282191	-0.98398	0.335552	0.534719
B-Raf_pS445	-0.127508	0.101374	-0.979379	0.33777	0.534803
Rb_pS807_S811	-0.12758	0.0272653	-0.794093	0.435408	0.623437
MAPK_pT202_Y204	-0.133348	-0.0711768	-1.52798	0.140405	0.292136
YAP_pS127	-0.137273	0.104702	-0.836289	0.411756	0.598257
p70S6K_pT389	-0.146296	-0.0543965	-2.38207	0.0260422	0.098516
eEF2K	-0.151847	-0.0364881	-1.31039	0.203239	0.380303
ER-alpha	-0.1525	-0.0489758	-2.12593	0.0446718	0.132939
p21	-0.160748	-0.00936017	-2.21492	0.0371438	0.120717
Atg7	-0.160822	-0.0104942	-2.30048	0.0310121	0.107887
P-Met_pY1234_Y1235	-0.162514	0.22644	-0.677876	0.504738	0.696483
YB1_pS102	-0.169256	-0.0186932	-2.05423	0.0517075	0.145134
Paxillin	-0.169678	0.0199992	-1.82359	0.0814802	0.201256
Bad_pS112	-0.181402	0.0648426	-2.38673	0.0257817	0.098516
PEA15_pS116	-0.185545	-0.0263777	-3.62304	0.00145893	0.039258
mTOR_pS2448	-0.188868	0.16287	-1.45599	0.159161	0.317038
MEK1	-0.193686	0.0244747	-2.21758	0.0369377	0.120717
MSI2	-0.194806	-0.0673892	-1.33243	0.196009	0.375305
ACC_pS79	-0.196185	-0.186427	-0.693421	0.495118	0.694401
U-Histone-H2B	-0.200312	-0.0548845	-1.34821	0.190961	0.368496
SLC1A5	-0.200843	0.149605	-1.55452	0.133967	0.28282
TFAM	-0.201879	0.0319333	-3.1974	0.00406615	0.05286
LDHA	-0.202666	0.0494123	-2.4196	0.0240121	0.095661
HSP27_pS82	-0.207849	-0.0132763	-2.27218	0.0329295	0.112966
Mnk1	-0.209137	0.034214	-2.11814	0.0453926	0.133476
b-Actin	-0.212237	0.136126	-2.08337	0.0487362	0.139975
SHP-2_pY542	-0.213561	-0.0152545	-2.33117	0.0290485	0.1025
CD20	-0.232037	-0.0273627	-2.72529	0.012184	0.0683964
p38_MAPK	-0.234461	0.0700919	-2.25274	0.0343083	0.114855
Cox-IV	-0.240756	-0.043776	-2.5984	0.0162049	0.080052
PMS2	-0.242491	-0.0387305	-2.75431	0.0114071	0.0675028
Cyclin_B1	-0.253589	-0.0490261	-2.75183	0.0114717	0.0675028
Myosin-IIa_pS1943	-0.253589	-0.0490261	-2.75183	0.0114717	0.0675028
PLK1	-0.253589	-0.0490261	-2.75183	0.0114717	0.0675028
TRIM25	-0.253589	-0.0490261	-2.75183	0.0114717	0.0675028
C-Raf_pS338	-0.256265	0.0632267	-2.25134	0.0344101	0.114855
TFRC	-0.264559	-0.0425438	-3.0103	0.00631976	0.0582225
Collagen_VI	-0.26524	0.0298493	-2.68355	0.0133892	0.0718939
Gys_pS641	-0.288041	-0.117717	-2.45877	0.0220503	0.0923121
Rictor_pT1135	-0.306254	0.0756234	-3.70501	0.00119448	0.039258
ULK1_pS757	-0.307513	0.0702128	-1.62915	0.117155	0.256081
Pdcd4	-0.310262	0.171103	-1.17143	0.253639	0.438103
MSH6	-0.32168	0.0879335	-1.18801	0.247177	0.432997
Sox2	-0.328722	0.262718	-1.56069	0.132504	0.282143
p90RSK_pT573	-0.364553	0.111599	-2.19125	0.0390248	0.124035
Chk1_pS296	-0.383846	0.168208	-2.75111	0.0114903	0.0675028
PDK1	-0.38557	-0.0217785	-2.0993	0.0471778	0.137093
PKC-b-II_pS660	-0.429415	0.254299	-2.81445	0.00994405	0.0675028
ZAP-70	-0.435067	0.188693	-2.39244	0.0254655	0.098516
XBP1	-0.440636	0.0239927	-2.5454	0.0182283	0.0840564
Lck	-0.46571	0.0837977	-2.74122	0.0117515	0.0675028
IRF-1	-0.473504	-0.109279	-2.49305	0.0204565	0.088645
Akt_pT308	-0.488684	0.0607433	-3.89334	0.000752764	0.0309888
p38_pT180_Y182	-0.494491	0.0719863	-3.32118	0.00302644	0.0415295
Fibronectin	-0.583869	0.376004	-1.68088	0.10657	0.241492
S6_pS240_S244	-0.638925	0.17884	-3.11939	0.0048911	0.0573317
GSK-3a-b_pS21_S9	-0.721377	0.113062	-4.17276	0.000377996	0.0285815
PD-L1	-0.787754	0.272869	-2.33819	0.0286156	0.102436
Caveolin-1	-0.79932	-0.23439	-1.90511	0.0695805	0.179025
NDRG1_pT346	-0.885849	0.326395	-2.42061	0.0239595	0.095661
S6_pS235_S236	-0.892729	0.249741	-4.00027	0.000578573	0.0285815
Akt_pS473	-1.03289	0.0325736	-3.35669	0.00277933	0.0415295
Src_pY527	-1.07674	0.155543	-3.45293	0.00220427	0.0415295
MYH11	-1.75648	0.505754	-2.06601	0.0504883	0.14334
